# Supplementary material for: Patient-Reported Outcome Measures in Adults with Type 2 Diabetes—With a Focus on Older Populations: An AI-Assisted Rapid Review of Use and Implementation in Clinical and Organizational Practice
Source: Healthcare (Basel). 2025 Nov 8;13(22):2840. doi: 10.3390/healthcare13222840 (PMC12652087; doi:10.3390/healthcare13222840)
Supplement: Supplementary file 1 [file healthcare-13-02840-s001.zip]

Archive with 1 entries (1 files):
- healthcare-3923562-supplementary.xlsx
