# Supplementary material for: Patient-Reported Outcome Measures in Adults with Type 2 Diabetes—With a Focus on Older Populations: An AI-Assisted Rapid Review of Use and Implementation in Clinical and Organizational Practice
Source: Healthcare (Basel). 2025 Nov 8;13(22):2840. doi: 10.3390/healthcare13222840 (PMC12652087; doi:10.3390/healthcare13222840)
Supplement: Supplementary file 1 [file healthcare-13-02840-s001.zip › healthcare-3923562-supplementary.xlsx]

## Sheet: 167 papers
Supplementary Table S1. Elicit’s automated Data Extraction for the 167 Included Studies: Study Design, Patient-Reported Outcome Measures (PROMs), Populations, Key Findings, and Implementation Details.
Ref number in paper	Added by authors	Elicit not able to download pdf	Title	Authors	DOI link	Venue	Year	Study Design	PROMs used	Participant demographics	Key psychological and psychosocial findings	Measurement properties and validation	Mode of PROM administration	Key results	Setting	Overal study summary	Supporting quotes for "Study Design"	Supporting tables for "Study Design"	Reasoning for "Study Design"	Supporting quotes for "Patient-Reported Outcome Measures (PROMs) Used"	Supporting tables for "Patient-Reported Outcome Measures (PROMs) Used"	Reasoning for "Patient-Reported Outcome Measures (PROMs) Used"	Supporting quotes for "Participant Demographics"	Supporting tables for "Participant Demographics"	Reasoning for "Participant Demographics"	Supporting quotes for "Key Psychological and Psychosocial Findings"	Supporting tables for "Key Psychological and Psychosocial Findings"	Reasoning for "Key Psychological and Psychosocial Findings"	Supporting quotes for "Measurement Properties and Validation"	Supporting tables for "Measurement Properties and Validation"	Reasoning for "Measurement Properties and Validation"	Supporting quotes for "PROM Administration"	Supporting tables for "PROM Administration"	Reasoning for "PROM Administration"	Supporting quotes for "Key findings"	Supporting tables for "Key findings"	Reasoning for "Key findings"	Supporting quotes for "Setting"	Supporting tables for "Setting"	Reasoning for "Setting"	Supporting quotes for "Summary"	Supporting tables for "Summary"	Reasoning for "Summary"
3			Patient-reported outcomes for people with diabetes: what and how to measure? A narrative review	C. Terwee, P. Elders, M. Blom, J. Beulens, Olaf Rolandsson, A. Rogge, Matthias Rose, N. Harman, P. R. Williamson, F. Pouwer, L. Mokkink, F. Rutters	https://doi.org/10.1007/s00125-023-05926-3	Diabetologia	2023	Narrative review	- Diabetes Symptom Self-Care Inventory (DSSCI): diabetes-specific symptoms - Diabetes Distress Scale (DDS): diabetes distress - Problem Areas in Diabetes (PAID): diabetes distress - 36-Item Short Form Health Survey (SF-36): physical functioning, bodily pain, role limitations due to physical health problems, role limitations due to personal or emotional problems, emotional well-being, social funct…	- Total sample size: NR - Age range or mean age: NR - Gender distribution (% male/female): NR - Diabetes duration (mean/range): NR - Education level: NR - Specific inclusion/exclusion criteria related to type 2 diabetes: NR - Country (or countries) in which the study (studies) was conducted: NR	The paper highlights the importance of measuring psychological well-being, diabetes distress, and depression in people with diabetes. It recommends using tools like the Diabetes Distress Scale (DDS), Problem Areas in Diabetes (PAID) scale, Hospital Anxiety and Depression Scale (HADS), Patient Health Questionnaire (PHQ-9), and PROMIS Depression item bank. However, specific percentages or statistic…	- Measurement properties evaluated: content validity, structural validity, internal consistency, construct validity, reliability, measurement error, cross-cultural validity, criterion validity, responsiveness. - COSMIN rating or quality assessment: Content validity rated as sufficient for 27% of diabetes-specific PROM subscales; none sufficiently validated overall. - Evidence level for measuremen…	- Method of administration: Self-report, digital (computerized adaptive testing) - Frequency of administration: Regularly in clinical practice - Language(s) of PROM: Over 60 languages (PROMIS) - Scoring method: Item response theory (IRT) - Interpretation of results and indications for implementation: Inform healthcare providers and patients about disease progression and treatment effects	The SF-36 and PROMIS item banks (Fatigue, Anxiety, Depression, Physical Function) show strong evidence of reliability and validity in diabetes populations. The DSSCI, DDS, and PAID scales are promising for diabetes-specific symptoms and distress. However, no diabetes-specific PROMs are fully validated. PROMIS offers advantages in precision and adaptability.	Clinical practice (likely includes both hospital and outpatient clinics)	- The paper aims to provide recommendations for selecting relevant PROs and psychometrically sound PROMs for people with diabetes. - Relevant PROs include disease-specific symptoms, general symptoms, functional status, general health perceptions, and overall quality of life. - Generic PROMs like SF-36, WHODAS 2.0, and PROMIS are recommended for commonly relevant PROs, supplemented with disease-sp…	- "In this narrative review, we aim to provide recommendations for the selection of relevant PROs and psychometrically sound PROMs for people with diabetes for use in clinical practice and research." - "this is not a systematic review of all disease-specific and generic PROs and PROMs that could be used in people with diabetes, and their measurement properties." - "The aim of this review is to pr…	-	- The paper is described as a "narrative review," which indicates that it is a type of review article that provides an overview of existing literature on a topic. - The aim of the paper is to provide recommendations based on existing literature, which aligns with the characteristics of a narrative review. - The paper does not involve primary data collection or empirical research, which is typical…	- "the Diabetes Symptom Self-Care Inventory (DSSCI) for measuring diabetes-specific symptoms and the Diabetes Distress Scale (DDS) and Problem Areas in Diabetes (PAID) for measuring distress showed sufficient content validity." - "the 36-Item Short Form Health Survey (SF-36), WHO Disability Assessment Schedule (WHODAS 2.0), or Patient-Reported Outcomes Measurement Information System (PROMIS) meas…	- "<table_quotation page_num=9 table_on_page=1></table_quotation>" - "(Page 10, Table 1) Below is a rendering of the page up to the first error." - "(Page 11, Table 1) ------------------------------------------------------------------------------------------------------------------------------------------------------------------------------------------------- \n| Name of PROM | Number of items | …	- The paper discusses several PROMs used in the context of diabetes, focusing on both generic and disease-specific measures. - The Diabetes Symptom Self-Care Inventory (DSSCI) is highlighted for measuring diabetes-specific symptoms, and the Diabetes Distress Scale (DDS) and Problem Areas in Diabetes (PAID) are noted for measuring distress. - Generic PROMs mentioned include the 36-Item Short Form …	- "Additionally, our review focusses predominantly on PROMs for adults with diabetes." - "this is not a systematic review of all disease-specific and generic PROs and PROMs that could be used in people with diabetes, and their measurement properties." - "Our recommendations are based on literature and our own experiences as researchers with different backgrounds and clinicians." - "A limitation o…	-	- The paper is a narrative review, which means it does not involve original data collection or participant demographics. - The review focuses on providing recommendations for PROs and PROMs for people with diabetes, not on conducting a study with participants. - The authors explicitly state that no people with diabetes were involved in the study, indicating that there are no participant demograph…	- "In clinical practice, consultations with healthcare providers are often short. In the case of poor emotional well-being, e.g. depressive symptoms, there is limited time available for in-depth discussion." - "The International Consortium for Health Outcomes Measurement (ICHOM) developed a standard set of outcomes to be measured in clinical practice in people with type 1 or type 2 diabetes. They…	-	- The paper discusses the importance of measuring psychological well-being, diabetes distress, and depression in people with diabetes, as recommended by the International Consortium for Health Outcomes Measurement (ICHOM). - The American Diabetes Association (ADA) and the European Association for the Study of Diabetes (EASD) also emphasize the need to consider diabetes distress, depression, anxie…	- "The international COnsensus-based Standards for the selection of health Measurement INstruments (COSMIN) initiative developed consensus-based standards and criteria for assessing the quality of PROMs" - "Nine measurement properties are considered important for PROMs: content validity, structural validity, internal consistency, construct validity, reliability, measurement error, cross-cultural …	-	- The paper discusses the evaluation of measurement properties of PROMs using the COSMIN guidelines, which include content validity, structural validity, internal consistency, construct validity, reliability, measurement error, cross-cultural validity, criterion validity, and responsiveness. - Content validity is highlighted as the most important measurement property according to COSMIN. - The pa…	- "Using PROMs does not need to lengthen the consultation time [3]." - "The ultimate advantage of item banks is the possibility of computerised adaptive testing (CAT), where after a starting question, the computer selects subsequent questions based on the answers to previous questions." - "The PROMIS initiative developed a large variety of item banks for measuring key symptoms (fatigue, pain, sle…	- "(Page 2, Table 1) | Abbreviations | Description | \n|---------------|------------------------------------------------------------------------------| \n| CAT | Computerised adaptive testing |" - "(Page 7, Table 1) | Description | Fatigue | Pain | Depression | Anxiety | Sleep disturbances | Physical function | Sexual function | Mental/ cognitive function | Participation in social roles and activ…	- The paper discusses the use of PROMs in the context of diabetes, particularly focusing on their administration and implementation. - PROMs can be administered through self-report or digital means, as indicated by the mention of computerized adaptive testing (CAT) and item banks. - The frequency of administration is not explicitly mentioned, but it is implied that PROMs can be used regularly in …	- "The SF-36, developed in 1992, is the most commonly used generic PROM in the world. It has been extensively validated across medical conditions, illustrated by more than 300 systematic reviews of measurement properties of instruments including this PROM" - "The WHODAS 2.0 is a generic instrument covering several domains of function and participation, directly linked to the International Classif…	-	- The SF-36 is a widely used generic PROM with extensive validation across various medical conditions, including diabetes, indicating its reliability and effectiveness. - WHODAS 2.0 is another generic PROM that covers multiple domains of function and participation, linked to the ICF, but lacks specific validation in diabetes. - PROMIS, developed with item banks, offers advantages such as precisio…	- "In clinical practice, consultations with healthcare providers are often short." - "PROMs measuring physical and psychosocial aspects of health and quality of life (QOL) such as physical function or depression, offer complementary information to clinical outcomes such as HbA 1c , and can be used to inform people with diabetes about the expected course of disease and treatment, for shared decisi…	-	- The paper discusses the use of PROMs in clinical practice, which suggests that the setting is likely related to healthcare settings where consultations occur. - The mention of "consultations with healthcare providers" and "clinical practice" indicates that the setting is likely within healthcare facilities such as hospitals or outpatient clinics. - The paper does not specify whether the setting…	- "In this narrative review, we aim to provide recommendations for the selection of relevant PROs and psychometrically sound PROMs for people with diabetes for use in clinical practice and research." - "Based on a general conceptual framework of PROs, we suggest that relevant PROs to measure in people with diabetes are: disease-specific symptoms (e.g. worries about hypoglycaemia and diabetes dist…	-	- The paper provides a narrative review aimed at recommending relevant patient-reported outcomes (PROs) and psychometrically sound patient-reported outcome measures (PROMs) for people with diabetes. - It suggests that relevant PROs include disease-specific symptoms, general symptoms, functional status, general health perceptions, and overall quality of life. - Generic PROMs like SF-36, WHODAS 2.0…
5	True		Patient-Reported Experience and Outcome Measures of Patients Living With Diabetes: Associations Among Different Factors	Eszter Sághy, Dalma Osi, Bertalan Németh, Sándor Kovács, István Wittmann, Antal Zemplényi, A B S T R A C T	https://doi.org/10.1016/j.vhri.2025.101082	-	2025	Cross-sectional survey	- Exact name of each PROM: Swedish National Diabetes Register questionnaire - Specific domain measured: Diabetes-related quality of life (QOL), treatment satisfaction, self-care behaviors, well-being, abilities, and experience of diabetes care - Number of items in the questionnaire: 33 questions across 7 dimensions - Validated version: English version translated into Hungarian	- Total sample size: 544 - Age range or mean age: Median age = 66 years - Gender distribution (% male/female): Male = 52%, Female = 48% - Diabetes duration (mean/range): NR - Education level: NR (described as "quite balanced") - Specific inclusion/exclusion criteria related to type 2 diabetes: Confirmed diagnosis of type 1 or T2DM; excluded: polycystic ovary syndrome, latent autoimmune diabetes i…	- Prevalence of psychological distress: Females reported significantly poorer overall well-being. - Quality of life measurements: Not mentioned. - Treatment satisfaction levels: Higher educational levels associated with greater satisfaction with healthcare provider flexibility. - Self-management confidence: Not mentioned. - Risk stratification insights: Not mentioned. - Depression: Not directly m…	- Measurement properties evaluated: Content validity, construct validity, face validity, reliability - COSMIN rating or quality assessment: Not mentioned - Evidence level for measurement properties: Strong content validity (item-level content validity indices 0.6 to 1.0), construct validity (significant associations with clinical variables), face validity (positive feedback and cognitive intervie…	- Method of administration: Self-report (paper-based survey) - Frequency of administration: One-time during outpatient visits - Language(s) of PROM: Hungarian - Scoring method: Factor analysis - Interpretation of results and indications for implementation: Not explicitly detailed, but aims to inform tailored interventions based on demographic characteristics	- Primary findings about PROM performance: The study identified five key dimensions related to patient experiences with diabetes: obstacles, coping mechanisms, healthcare provider flexibility, general well-being, and social support. - Reliability and validity metrics: The Swedish National Diabetes Register questionnaire is validated for both type 1 and type 2 diabetes populations, with good relia…	outpatient clinic at the University of Pécs Clinical Centre, 2nd Department of Internal Medicine and Nephrology, Diabetology Center	- The study explores the association between demographic characteristics and patient-reported experiences and outcomes in diabetes management using the Swedish National Diabetes Register questionnaire. - Five key dimensions are identified: diabetes-related obstacles, coping mechanisms, healthcare provider flexibility, general well-being, and social support. - Older patients perceive fewer obstacl…	- "We used a cross-sectional survey approach with 544 patients diagnosed as having type 1 or type 2 diabetes mellitus at the University of Pécs." - "The study uses an exploratory approach to examine crosssectional survey data pertaining to the experiences of diabetic patients with the aim of identifying key factors that predict their overall well-being." - "The study adopted an EFA with oblique r…	-	- The study explicitly states that it used a "cross-sectional survey approach," which indicates that the study design is a cross-sectional survey. This type of study design involves collecting data from a population at a single point in time to assess the prevalence of outcomes or associations. - The study's aim to explore associations between demographic characteristics and patient-reported expe…	- "Upon thorough evaluation and in the absence of a validated diabetes-specific questionnaire available in Hungary, we deemed this questionnaire to be the most suitable for our study cohort." - "The 7 dimensions cover well-being, abilities, and experience of diabetes care." - "The questionnaire is available in English and can be used in a variety of healthcare settings to improve diabetes care an…	-	- The paper specifies that the "Swedish National Diabetes Register questionnaire" was used in the study. - This questionnaire is designed for adults with type 1 or T2DM and measures aspects of diabetes-related quality of life (QOL), treatment satisfaction, and self-care behaviors. - The questionnaire consists of 33 questions across 7 dimensions, which include well-being, abilities, and experience…	- "The study included a total of 544 adult patients diagnosed as having type 1 or T2DM who received outpatient treatment at the University of Pécs" - "The median age of the sample was 66 years, males comprised 52% of the patient population, and the majority, 85% of participants, had T2DM." - "The sample's demographic characteristics are presented in Table 1" - "The distribution of patients across…	- "(Page 3, Table 1) | Characteristic | N = 544 | \n|-------------------------|-------------| \n| Education | |"	- The total sample size is explicitly mentioned as 544 adult patients. - The median age of the sample is given as 66 years, but no specific age range is provided. - The gender distribution is provided as 52% male and 48% female. - The education level distribution is described as "quite balanced," but specific percentages are not provided in the text. However, Table 1 likely contains this informat…	- "The factor analysis revealed 5 key dimensions: diabetes-related obstacles, diabetes coping mechanisms, flexibility of healthcare providers, general well-being, and social support." - "Regression analysis indicated that older patients perceived fewer obstacles and demonstrated better coping mechanisms." - "Higher educational levels were significantly associated with greater satisfaction with he…	-	- The study identified five key dimensions related to patient experiences: diabetes-related obstacles, diabetes coping mechanisms, flexibility of healthcare providers, general well-being, and social support. - Older patients perceived fewer obstacles and demonstrated better coping mechanisms, indicating a positive psychological outcome. - Higher educational levels were associated with greater sat…	- "The questionnaire is specifically designed for adults with type 1 or T2DM. It consists of 33 questions across 7 dimensions and it measures various aspects of diabetes-related QOL, treatment satisfaction, and self-care behaviors." - "It has been validated in both type 1 and T2DM populations and has been shown to have good reliability and validity." - "The questionnaire is available in English a…	-	- The paper mentions that the questionnaire has been validated in both type 1 and type 2 diabetes populations, indicating its use in a specific population. - The questionnaire is designed for adults with diabetes, which is a specific validation context. - The paper provides evidence of strong content validity, construct validity, face validity, and reliability, which are measurement properties ev…	- "Participants were recruited during routine outpatient visits using a convenience sampling approach. Trained medical personnel approached eligible patients and provided them with a clear overview of the study, including its purpose, procedures, confidentiality measures, and voluntary nature. Patients who expressed interest were given an information sheet and consent form. Those who agreed to pa…	-	- The method of administration is self-report, as indicated by the use of "paper-based survey administered by the staff onsite." - The frequency of administration is not explicitly mentioned, but it is implied to be a one-time administration during outpatient visits. - The language of the PROM is Hungarian, as the English translation was translated into Hungarian for the study. - The scoring meth…	- "The factor analysis revealed 5 key dimensions: diabetes-related obstacles, diabetes coping mechanisms, flexibility of healthcare providers, general well-being, and social support." - "Regression analysis indicated that older patients perceived fewer obstacles and demonstrated better coping mechanisms." - "Higher educational levels were significantly associated with greater satisfaction with he…	- "(Page 7, Table 1) Below is a rendering of the page up to the first error.```markdown \n| Predictors | Obstacle | Flexibility | General | Support | Coping | \n|-------------------------------------------|----------------|----------------|----------------|----------------|----------------|" - "<table_quotation page_num=6 table_on_page=1></table_quotation>" - "(Page 5, Table 1) | Latent variables…	- The paper identifies five key dimensions related to patient experiences with diabetes: obstacles, coping mechanisms, healthcare provider flexibility, general well-being, and social support. These dimensions are derived from factor analysis and are relevant to PROM performance. - The study uses the Swedish National Diabetes Register questionnaire, which is validated for both type 1 and type 2 di…	- "The study included a total of 544 adult patients diagnosed as having type 1 or T2DM who received outpatient treatment at the University of Pécs Clinical Centre, 2nd Department of Internal Medicine and Nephrology, Diabetology Center, between November 2019 and December 2021." - "Participants were recruited during routine outpatient visits using a convenience sampling approach."	-	- The study involved patients who received outpatient treatment, indicating that the setting was an outpatient clinic. - The specific location mentioned is the University of Pécs Clinical Centre, 2nd Department of Internal Medicine and Nephrology, Diabetology Center, which is an outpatient setting. - The recruitment method involved routine outpatient visits, further confirming that the setting wa…	- "Objectives: This study aimed to explore the association between demographic characteristics and patient-reported experiences (PREs) and patient-reported outcomes (PROs) in individuals living with diabetes, using the Swedish National Diabetes Register questionnaire." - "The study sought to understand how baseline attributes such as age, gender, and education affect patients' experiences and man…	-	- The paper's objectives are to explore the associations between demographic characteristics and patient-reported experiences and outcomes in diabetes management. - The study uses the Swedish National Diabetes Register questionnaire to assess these associations. - The factor analysis identifies five key dimensions related to diabetes management: obstacles, coping mechanisms, healthcare provider f…
6			The ICHOM standard set for patient reported outcomes in diabetes	F. Carinci, J. Nano, O. Okunade, S. Whittaker, M. Walbaum, M. M. Benedetti	https://doi.org/10.1093/eurpub/ckz186.633	European Journal of Public Health	2019	Systematic review with a consensus-driven modified Delphi panel	- WHO-5: Psychological wellbeing - PAID: Diabetes distress - PHQ-9: Depression - Number of items: Insufficient information - Validated version: Insufficient information - Scoring mechanisms: Insufficient information	- Total sample size: NR - Age range or mean age: NR - Gender distribution (% male/female): NR - Diabetes duration (mean/range): NR - Education level: NR - Specific inclusion/exclusion criteria related to type 2 diabetes: NR - Country (or countries) in which the study (studies) was conducted: Worldwide	Not mentioned (the paper does not provide specific numerical findings or statistical analyses related to psychological and psychosocial outcomes)	insufficient evidence (the paper does not provide specific details on measurement properties, COSMIN ratings, evidence levels, or validation contexts for the WHO-5, PAID, and PHQ-9)	- Method of administration: Not mentioned - Frequency of administration: Not mentioned - Language(s) of PROM: Not mentioned - Scoring method: Not mentioned - Interpretation of results and indications for implementation: Not mentioned	- Primary findings about PROM performance: Three validated instruments recommended for ad-hoc data collection of patient-reported outcomes: WHO-5 for psychological wellbeing, PAID for diabetes distress, and PHQ-9 for depression. - Reliability and validity metrics: Not mentioned. - Comparative performance of different PROMs: Not mentioned. - Any unique insights for Type 2 diabetes population: Not …	Community-dwelling	- The International Consortium for Health Outcomes Measurement (ICHOM) conducted a study to develop a standard set of outcome measures for diabetes. - The study involved a systematic review and a Delphi panel to identify essential case-mix characteristics and clinical outcomes. - Three validated instruments were recommended for patient-reported outcomes: WHO-5, PAID, and PHQ-9. - The standard set…	- "We conducted a structured systematic review of outcome measures focusing on adults with either Type 1 or Type 2 diabetes, followed by a consensus-driven modified Delphi panel including a multidisciplinary group of academics, health professionals and patient representatives." - "Between 2017-2018, the International Consortium for Health Outcomes Measurement (ICHOM) conducted a targeted study to…	-	- The study involved a "structured systematic review," which is explicitly mentioned in the paper. This indicates that the study design includes a systematic review component. - The study also involved a "consensus-driven modified Delphi panel," which is a method used to achieve consensus among experts. This suggests that the study design includes elements of a Delphi study. - The collection of "…	- "Three validated instruments were recommended for ad-hoc data collection of patient-reported outcomes: the “WHO-5” for psychological wellbeing, the “PAID” for diabetes distress and the “PHQ-9” for depression."	-	- The paper mentions three specific patient-reported outcome measures (PROMs) used in the study: WHO-5, PAID, and PHQ-9. - The WHO-5 is used to measure psychological wellbeing. - The PAID is used to measure diabetes distress. - The PHQ-9 is used to measure depression. - The paper does not provide information on the number of items in each questionnaire or the validated version used. - The paper d…	- "Between 2017-2018, the International Consortium for Health Outcomes Measurement (ICHOM) conducted a targeted study to deliver a standard set of outcome measures in diabetes, including patient reported outcomes." - "We conducted a structured systematic review of outcome measures focusing on adults with either Type 1 or Type 2 diabetes, followed by a consensus-driven modified Delphi panel includ…	-	- The paper describes a study conducted by the International Consortium for Health Outcomes Measurement (ICHOM) to develop a standard set of outcome measures for diabetes. - The study involved a systematic review and a consensus-driven modified Delphi panel, which included academics, health professionals, and patient representatives. - The paper does not provide specific participant demographics …	- "The panel identified an essential set of case-mix characteristics and clinical outcomes, including factors related to diabetes control, acute events, chronic complications, health services and survival that can be regularly measured using routine data and ad hoc data collection." - "The standard set recommended for use to monitor, benchmark and improve diabetes care has received strong support…	-	- The paper mentions the use of specific instruments for measuring psychological wellbeing (WHO-5), diabetes distress (PAID), and depression (PHQ-9), which are relevant to psychological and psychosocial findings. - However, the paper does not provide specific percentages or proportions related to the prevalence of psychological distress, quality of life measurements, treatment satisfaction levels…	- "The panel identified an essential set of case-mix characteristics and clinical outcomes, including factors related to diabetes control, acute events, chronic complications, health services and survival that can be regularly measured using routine data and ad hoc data collection. Three validated instruments were recommended for ad-hoc data collection of patient-reported outcomes: the “WHO-5” fo…	-	- The paper mentions that three instruments were recommended for patient-reported outcomes: the "WHO-5," "PAID," and "PHQ-9." These are described as "validated instruments," which suggests that they have undergone some form of validation. - However, the paper does not provide specific details about the measurement properties evaluated for these instruments, such as reliability or validity. - Ther…	- "A standard set for the data collection of person-centred outcomes in diabetes has been successfully delivered by ICHOM, including case-mix characteristics, clinical and person reported outcomes." - "Three validated instruments were recommended for ad-hoc data collection of patient-reported outcomes: the “WHO-5” for psychological wellbeing, the “PAID” for diabetes distress and the “PHQ-9” for d…	-	- The paper mentions three validated instruments for patient-reported outcomes (PROMs): WHO-5, PAID, and PHQ-9. These are used for psychological wellbeing, diabetes distress, and depression, respectively. - The paper does not specify the method of administration (self-report, interview, digital) for these PROMs. - There is no mention of the frequency of administration for these PROMs. - The paper…	- "The feedback received from members of the panel highlighted substantial challenges with regards to the applicability of the approach at a large scale." - "The standard set recommended for use to monitor, benchmark and improve diabetes care has received strong support from stakeholders involved in the process worldwide." - "Three validated instruments were recommended for ad-hoc data collection…	-	- The paper identifies three validated instruments for patient-reported outcomes (PROMs): WHO-5 for psychological wellbeing, PAID for diabetes distress, and PHQ-9 for depression. This is a primary finding about PROM performance. - The paper does not provide specific reliability and validity metrics for these instruments, nor does it compare their performance directly. - The paper does not offer u…	- "A standard set for the data collection of person-centred outcomes in diabetes has been successfully delivered by ICHOM, including case-mix characteristics, clinical and person reported outcomes." - "The standard set recommended for use to monitor, benchmark and improve diabetes care has received strong support from stakeholders involved in the process worldwide." - "The panel identified an ess…	-	- The paper discusses the development of a standard set for patient-reported outcomes in diabetes by the International Consortium for Health Outcomes Measurement (ICHOM). - The focus is on measuring outcomes related to diabetes control, acute events, chronic complications, health services, and survival, which suggests a broad setting that includes various healthcare services. - The mention of "ro…	- "Between 2017-2018, the International Consortium for Health Outcomes Measurement (ICHOM) conducted a targeted study to deliver a standard set of outcome measures in diabetes, including patient reported outcomes." - "We conducted a structured systematic review of outcome measures focusing on adults with either Type 1 or Type 2 diabetes, followed by a consensus-driven modified Delphi panel includ…	-	- The paper describes a study conducted by the International Consortium for Health Outcomes Measurement (ICHOM) to develop a standard set of outcome measures for diabetes. - The study involved a systematic review and a consensus-driven Delphi panel to identify essential case-mix characteristics and clinical outcomes. - The panel recommended three validated instruments for patient-reported outcome…
19	True		Defining patient-reported outcomes in diabetes, obesity, cardiovascular disease, and chronic kidney disease for clinical practice guidelines -perspectives of the taskforce of the Guideline Workshop	Katharine Barnard-Kelly, Tadej Battelino, Frank C Brosius, Antonio Ceriello, Francesco Cosentino, James R Gavin, Francesco Giorgino, Jennifer Green, Linong Ji, Monika Kellerer, Sue Koob, Mikhail Kosiborod, Nebojsa Lalic, Nikolaus Marx, Prashant Nedungadi, Christopher G Parkin, Helena W Rodbard, René D Rötzer, Lars Rydén, Wayne Huey-, Herng Sheu, Eberhard Standl, Britta Tendal Jeppesen, Pinar Tops…	https://doi.org/10.1186/s12933-024-02550-2	-	-	Systematic review	- Diabetes: WHO Well-Being Index (WHO-5), Patient Health Questionnaire-9 (PHQ-9), Problem Areas in Diabetes (PAID) - Obesity: Impact of Weight on Quality of Life-Lite (IWQOL-Lite), BODY-Q - CVD: Kansas City Cardiomyopathy Questionnaire (KCCQ), Minnesota Living with Heart Failure Questionnaire (MLHFQ) - CKD: Kidney Disease Quality of Life 36-item short form survey (KDQOL-36), chronic kidney diseas…	- Total sample size: NR - Age range or mean age: NR - Gender distribution (% male/female): NR - Diabetes duration (mean/range): NR - Education level: NR - Specific inclusion/exclusion criteria related to type 2 diabetes: NR - Country (or countries) in which the study (studies) was conducted: NR	- Psychological well-being, depression, and diabetes-related emotional distress are key PROs in diabetes care. - The DiabetesFlex trial showed improved well-being with increased WHO-5 and decreased PAID scores. - DiaProfil trial participants reported better preparation and reflection due to PRO questionnaires. - DiaPROM pilot trial found limited value in assessing only diabetes distress. - PROMIS…	insufficient evidence (the paper mentions validated PROMs but does not provide specific details on measurement properties, COSMIN ratings, evidence levels, or validation contexts)	- Method of administration: Self-report, interviews - Frequency of administration: During clinical consultations - Language(s) of PROM: Not specified - Scoring method: Not specified - Interpretation of results and indications for implementation: Improved well-being, detection of distress and sexual dysfunction	- Primary findings about PROM performance: PROMs like WHO-5 and PAID improved diabetes-related well-being in clinical trials. DPAT was found easy to use and helpful in identifying anxiety and depression. - Reliability and validity metrics: Validated PROMs such as IWQOL-Lite and BODY-Q are used for assessing specific domains. - Comparative performance of different PROMs: DiaPROM pilot trial found …	outpatient clinics	The paper discusses the importance of patient-reported outcomes (PROs) in the management of diabetes, obesity, cardiovascular disease (CVD), and chronic kidney disease (CKD), emphasizing a holistic, person-centred approach. It highlights the underutilization of validated PROMs and recommends their inclusion in clinical practice guidelines to improve person-centred care.	- "No datasets were generated or analysed during the current study." - "Conclusions are based on expert opinions from the discussions of the Taskforce of the Guideline Workshop on this topic, and offer the opportunity to include perspectives derived from the clinical experience of the members." - "A limitation of this article is that a narrative summary of the available literature was applied."	-	- The paper explicitly states that it is based on a "narrative summary of the available literature," which suggests that it is not a primary research study but rather a review of existing literature. - The conclusions are based on "expert opinions from the discussions of the Taskforce of the Guideline Workshop," indicating that the paper is more of a discussion or review rather than a primary res…	- "Efforts have been made to establish relevant PROs in diabetes that should be assessed in clinical care. In 2020, the Diabetes Working Group of the International Consortium for Health Outcomes Measurement (ICHOM), identified psychological well-being, depression and diabetes-related emotional distress from a core list of standard outcomes for diabetes as PROs that should be prioritized for asses…	- "(Page 6, Table 1) | Disease specificity | Validated PROM(s) | \n|---------------------|------------------------------------------------------------------------------------------------------------------------------------------------------------------------| \n| Diabetes | • Diabetes psychosocial assessment tool (DPAT) [65] |" - "(Page 5, Table 1) | COR | LOE | Recommendation | \n|-----|------|-…	- The paper discusses various PROMs used across different conditions such as diabetes, obesity, cardiovascular disease (CVD), and chronic kidney disease (CKD). - For diabetes, specific PROMs mentioned include the WHO Well-Being Index (WHO-5), the Patient Health Questionnaire-9 (PHQ-9), and the Problem Areas in Diabetes (PAID) scale. - For obesity, the Impact of Weight on Quality of Life-Lite (IWQ…	- "Not applicable." - "Ethics approval and consent to participate Not applicable." - "No datasets were generated or analysed during the current study."	-	- The paper does not provide any information on participant demographics such as total sample size, age range, gender distribution, diabetes duration, education level, or specific inclusion/exclusion criteria related to type 2 diabetes. - The paper explicitly states that no datasets were generated or analyzed during the study, indicating that there were no participants involved in a study that wo…	- "Efforts have been made to establish relevant PROs in diabetes that should be assessed in clinical care. In 2020, the Diabetes Working Group of the International Consortium for Health Outcomes Measurement (ICHOM), identified psychological well-being, depression and diabetes-related emotional distress from a core list of standard outcomes for diabetes as PROs that should be prioritized for asses…	-	- The paper discusses the importance of assessing psychological well-being, depression, and diabetes-related emotional distress as key patient-reported outcomes (PROs) in diabetes care, as identified by the ICHOM Diabetes Working Group and supported by the ADA. - The DiabetesFlex trial showed that using PROs in clinical visits improved diabetes-related well-being, as indicated by increased WHO-5 …	- "Validated disease-specific measures for diabetes, obesity, CVD, and CKD as well as generic measures are available" - "Nonetheless, despite the existence of validated PROMs in the areas of diabetes, obesity, CVD, and CKD, they are rarely utilized, and when utilized, they are usually positioned as secondary to a physical outcome." - "Efforts have been made to establish relevant PROs in diabetes …	- "(Page 6, Table 1) | Disease specificity | Validated PROM(s) | \n|---------------------|------------------------------------------------------------------------------------------------------------------------------------------------------------------------| \n| Diabetes | • Diabetes psychosocial assessment tool (DPAT) [65] |" - "(Page 5, Table 1) | COR | LOE | Recommendation | \n|-----|------|-…	- The paper mentions that validated disease-specific measures for diabetes, obesity, CVD, and CKD are available, indicating that these measures have undergone some form of validation. - The paper does not provide specific details on the measurement properties evaluated (e.g., reliability, validity) or the COSMIN rating for these PROMs. - The mention of validation is general and does not specify t…	- "PROs can be captured by patient self-report or interviews, but in clinical practice, consultation time is often short, limiting in-depth discussions about well-being." - "collecting PROs in a standardized manner using patient-reported outcome measures (PROMs), which are often questionnaires, rating scales, or single questions, can be helpful in the clinical setting." - "Efforts have been made …	- "(Page 6, Table 1) | Disease specificity | Validated PROM(s) | \n|---------------------|------------------------------------------------------------------------------------------------------------------------------------------------------------------------| \n| Diabetes | • Diabetes psychosocial assessment tool (DPAT) [65] |" - "(Page 5, Table 1) | COR | LOE | Recommendation | \n|-----|------|-…	- The paper discusses the use of patient-reported outcome measures (PROMs) in clinical practice for diabetes, including Type 2 diabetes. PROMs are typically administered through self-report or interviews. - The Diabetes Working Group of the International Consortium for Health Outcomes Measurement (ICHOM) and the American Diabetes Association (ADA) recommend assessing specific PROs such as psychol…	- "Efforts have been made to establish relevant PROs in diabetes that should be assessed in clinical care. In 2020, the Diabetes Working Group of the International Consortium for Health Outcomes Measurement (ICHOM), identified psychological well-being, depression and diabetes-related emotional distress from a core list of standard outcomes for diabetes as PROs that should be prioritized for asses…	- "(Page 6, Table 1) | Disease specificity | Validated PROM(s) | \n|---------------------|------------------------------------------------------------------------------------------------------------------------------------------------------------------------| \n| Diabetes | • Diabetes psychosocial assessment tool (DPAT) [65] |" - "(Page 5, Table 1) | COR | LOE | Recommendation | \n|-----|------|-…	- The paper discusses the identification of relevant PROs for diabetes, including psychological well-being, depression, and diabetes-related emotional distress, which are prioritized for assessment in clinical practice. - It mentions the consistency of these recommendations with the American Diabetes Association (ADA) and the European Health Outcomes Observatory (H2O), indicating a broad consensu…	- "The implementation of clinical practice guidelines in routine care can be influenced by different factors, including poor applicability of the guidelines in realworld practice and person-related factors [10], such as engagement with treatment." - "the management of chronic diseases, which require long-term professional care and individual self-management, has been encouraged to shift away from…	-	- The paper discusses the implementation of clinical practice guidelines in "routine care," which suggests a focus on general clinical settings rather than specific settings like hospitals or community-dwelling environments. - The mention of "outpatient care" in the context of diabetes suggests that at least some of the discussions are relevant to outpatient clinics. - The paper does not specify …	- "Recent clinical practice guidelines for diabetes, obesity, cardiovascular disease (CVD) and chronic kidney disease (CKD) emphasise a holistic, person-centred approach to care." - "The Taskforce of the Guideline Workshop discussed PROs in diabetes, obesity, CVD and CKD as well as the relevance of their inclusion in clinical practice guidelines for the management of these conditions." - "The imp…	-	- The paper discusses the importance of patient-reported outcomes (PROs) in the management of diabetes, obesity, cardiovascular disease (CVD), and chronic kidney disease (CKD). - It emphasizes the need for a holistic, person-centred approach to care, which includes assessing PROs to improve patient engagement and outcomes. - The paper highlights that despite the existence of validated patient-rep…
22			Patient-reported outcome measures in diabetes outpatient care: a scoping review	A. Torbjørnsen, A. L. Jensen, Tone Singstad, N. Weldingh, Heidi Holmen	https://doi.org/10.1136/bmjdrc-2023-003628	BMJ Open Diabetes Research & Care	2023	Scoping review	- PAID (Problem Areas in Diabetes scale): diabetes distress - Multidimensional PRO measures (Danish studies): general health, well-being, self-management, symptoms, complications, patients' concerns - WHO-5: emotional well-being - PHQ-4: symptoms of anxiety and depression - 36-Item Short Form Health Survey: overall health - Insufficient information: number of items in each questionnaire, validate…	- Total sample size: 659 - Age range or mean age: NR (individual studies report mean ages like 20.7 and 27.2 years) - Gender distribution: NR (individual studies report percentages like 56% female) - Diabetes duration: NR - Education level: NR - Specific inclusion/exclusion criteria related to type 2 diabetes: NR (both type 1 and type 2 included) - Country: Denmark, Australia, Norway	- Prevalence of psychological distress: Not specifically quantified, but addressed through PAID scale. - Quality of life measurements: Increased mean WHO-5 scores for DiabetesFlex participants. - Treatment satisfaction levels: High satisfaction with PRO measures (97.4% found them acceptable). - Self-management confidence: Not specifically mentioned. - Risk stratification insights: Not specificall…	insufficient evidence (the paper does not provide specific information on measurement properties, COSMIN ratings, or validation context for the PRO measures used)	- Method of administration: Digital solutions in outpatient clinics or before appointments - Frequency of administration: Annually - Language(s) of PROM: Likely English and Scandinavian languages - Scoring method: Not explicitly detailed, but uses validated tools like PAID - Interpretation of results and indications for implementation: Identifies psychosocial aspects, diabetes distress, and other…	- Primary findings about PROM performance: All patients were satisfied with the use of PRO measures, but healthcare personnel's satisfaction varied. - Reliability and validity metrics: Not mentioned. - Comparative performance of different PROMs: Not mentioned. - Any unique insights for Type 2 diabetes population: Not mentioned.	Outpatient clinics	The scoping review identified and described PRO measures used in clinical settings for patients with diabetes, focusing on psychosocial aspects. It found that while patients were generally satisfied with PRO measures, healthcare personnel's satisfaction varied. The review highlighted a scarcity of research in this area and noted challenges in implementing PRO measures due to heterogeneity among s…	- "The scoping review was carried out according to the framework of Arksey and O'Malley." - "The Preferred Reporting Items for Systematic Reviews and Meta-Analyses extension for scoping reviews statement guided our report." - "This scoping review identified and described PRO measures used in clinical settings for patients with diabetes where PRO reports had consequences for current or future cons…	-	- The paper explicitly states that it is a "scoping review," which is a type of systematic review focused on mapping the existing literature on a particular topic. - The methodology follows the framework of Arksey and O'Malley, which is a well-known framework for conducting scoping reviews. - The paper uses the term "scoping review" multiple times, indicating that this is the primary study design…	- "All four of the included items measured psychosocial aspects of diabetes, and three included elements of the Problem Areas in Diabetes scale." - "The focus of the PRO measures in both Danish studies was multidimensional and included various themes, such as general health, well-being, self-management, symptoms, complications and patients' concerns," - "Two studies included WHO-5 to assess emoti…	- "(Page 8, Table 1) | | Bachmeier et al. (29) | Haugstvedt et al. (30) | Hernar et al. (33) | Hernar et al. (27) | Hernar et al. (31) | Jensen et al. (34) | Laurberg et al. (28) | Skovlund et al. (32) | \n|----------------------|-----------------------|------------------------|--------------------|--------------------|--------------------|-------------------|---------------------|---------------…	- The paper mentions that all four included items measured psychosocial aspects of diabetes, with three including elements of the Problem Areas in Diabetes (PAID) scale. This indicates that PAID is a primary PROM used in the study. - The Norwegian DiaPROM pilot trial used PAID solely to assess diabetes distress, highlighting its focus on this specific domain. - The Danish studies used multidimens…	- "The target population in this scoping review consisted of adults with diabetes mellitus treated in the context of ambulatory/outpatient care" - "Studies on individuals with type 1 and type 2 diabetes were included in the review." - "The included reports were published between 2019 and 2022" - "The median time spent completing the PRO measures was 8 min, 19 s." - "Participants reported that the…	-	QUOTES: - "The target population in this scoping review consisted of adults with diabetes mellitus treated in the context of ambulatory/outpatient care." - "Studies on individuals with type 1 and type 2 diabetes were included in the review." - "The reports included experiences of patients (n=659) and healthcare personnel (n=18)." - "There was a limited spread in terms of geography, with two repor…	- "All four of the included items measured psychosocial aspects of diabetes, and three included elements of the Problem Areas in Diabetes scale." - "All the patients were satisfied with the use of PRO measures in clinical care, whereas the level of satisfaction among healthcare personnel with PRO measures varied within and among studies." - "DiabetesFlex participants had increased mean WHO-5 and …	-	- The paper discusses the use of PRO measures that focus on psychosocial aspects of diabetes, indicating an emphasis on psychological distress and quality of life. - The Problem Areas in Diabetes (PAID) scale is mentioned, which is a tool used to assess diabetes-related distress, suggesting that psychological distress is a key focus. - The WHO-5 Well-Being Index is used to measure emotional well-…	- "The Norwegian DiaPROM pilot trial and study 28 32 was based solely on PAID to assess diabetes distress (table 2" - "The focus of the PRO measures in both Danish studies was multidimensional and included various themes, such as general health, well-being, self-management, symptoms, complications and patients' concerns, 28 32 similar to the psychosocial focus in the Australian study." - "Except …	-	- The paper mentions several PRO measures used in the studies, such as PAID, WHO-5, Patient Health Questionnaire-4, and the 36-Item Short Form Health Survey. However, it does not provide specific details on the measurement properties or validation of these instruments within the context of the studies reviewed. - The paper does not mention the use of COSMIN guidelines or provide any specific rati…	- "The PRO measure interventions were all administrated using digital solutions, either in the waiting area of an outpatient clinic or prior to an appointment." - "the PRO measure reports could lead to a joint health plan or extra follow-up." - "The focus of the PRO measures in both Danish studies was multidimensional and included various themes, such as general health, well-being, self-managemen…	- "(Page 3, Table 1) |----------------------|----------------------------------------------------------------------------------------------------------------------------------------------------------------------------------------------------------------------------------|-------------------------------------------------------|--------------------------------------|--------------------------------…	- The method of administration for PROMs in this study is primarily digital, as indicated by the use of digital solutions in outpatient clinics or before appointments. - The frequency of administration is not explicitly stated, but participants were willing to complete PRO measures annually, suggesting an annual frequency. - The language(s) of PROM are not specified in the text, but given the stu…	- "In total, 35 197 citations were identified, of which 7 reports presenting 4 different PRO measures were included in the review." - "All four of the included items measured psychosocial aspects of diabetes, and three included elements of the Problem Areas in Diabetes scale." - "All the patients were satisfied with the use of PRO measures in clinical care, whereas the level of satisfaction among…	- "(Page 3, Table 1) |----------------------|----------------------------------------------------------------------------------------------------------------------------------------------------------------------------------------------------------------------------------|-------------------------------------------------------|--------------------------------------|--------------------------------…	- The paper identifies four different PRO measures used in diabetes outpatient care, with a focus on psychosocial aspects. - All patients were satisfied with the use of PRO measures, but healthcare personnel's satisfaction varied. - The most frequently used PRO measure was PAID, which assesses diabetes distress. - The study highlights the use of digital solutions for administering PRO measures. -…	- "The PRO measure interventions were all administrated using digital solutions, either in the waiting area of an outpatient clinic or prior to an appointment." - "Studies that described the use of PRO measures or patient-reported experience measures in ambulatory/outpatient consultations were included." - "The target population in this scoping review consisted of adults with diabetes mellitus tr…	- "(Page 3, Table 1) |----------------------|----------------------------------------------------------------------------------------------------------------------------------------------------------------------------------------------------------------------------------|-------------------------------------------------------|--------------------------------------|--------------------------------…	- The paper explicitly states that the target population for the scoping review consists of adults with diabetes mellitus treated in ambulatory/outpatient care. This indicates that the setting for the administration of PRO measures is primarily outpatient clinics. - The inclusion criteria for studies in the review specify that they must describe the use of PRO measures in ambulatory/outpatient co…	- "The objectives were to identify instruments used to measure PROs in outpatient diabetes clinics and to investigate the use of these PRO measures alongside the experiences of patients and healthcare personnel in a clinical setting." - "In total, 35 197 citations were identified, of which 7 reports presenting 4 different PRO measures were included in the review." - "All four of the included item…	-	- The paper's main objective was to identify instruments used to measure patient-reported outcomes (PROs) in outpatient diabetes clinics and to explore the experiences of patients and healthcare personnel with these measures. - The review included 7 reports presenting 4 different PRO measures, all focusing on psychosocial aspects of diabetes. - The Problem Areas in Diabetes (PAID) scale was a com…
23			Identification of Core Outcome Domains and Design of a Survey Questionnaire to Evaluate Impacts of Digital Health Solutions That Matter to People With Diabetes	S. Skovlund, Scibilia Renza, Julie Laurent, P. Cerletti	https://doi.org/10.1177/19322968231179740	Journal of Diabetes Science and Technology	2023	Cross-sectional survey	- Perceived Competence for Diabetes Scale: diabetes self-efficacy - Problem Areas In Diabetes Scale: diabetes-related distress - Diabetes Distress Scale: emotional distress - Insufficient information: Number of items and validated versions not specified	- Total sample size: 5 (initial engagement), NR (total for all phases) - Age range: 30-65 years (initial engagement), 40-68 years (additional interviews) - Gender distribution: 40% male, 60% female (initial engagement), 50% male, 50% female (additional interviews) - Diabetes duration: NR (initial engagement), 10-34 years (additional interviews) - Education level: NR - Specific inclusion/exclusion…	Not mentioned (the paper does not provide specific percentages, proportions, or statistically significant results related to psychological distress, quality of life measurements, treatment satisfaction levels, self-management confidence, risk stratification insights, or depression)	insufficient evidence (the paper does not provide specific measurement properties, COSMIN ratings, evidence levels, or validation context for the PROMs used)	- Method of administration: Self-report, online self-completion - Frequency of administration: One-time survey - Language(s) of PROM: Likely English - Scoring method: Not specified, possibly Likert scale - Interpretation of results and indications for implementation: Not explicitly described	- Primary findings about PROM performance: Diabetes-related quality of life, distress, treatment burden, and confidence in self-management are key outcome domains. - Reliability and validity metrics: Not mentioned. - Comparative performance of different PROMs: Not mentioned. - Unique insights for Type 2 diabetes population: Negative impacts of DHS, such as feeling overwhelmed by information or di…	Community-dwelling	The paper describes the development of a survey questionnaire to assess the perceptions of people with diabetes (PwD) towards digital health solutions (DHS). It identifies three meaningful categories of DHS: online tools for information and support, personal health monitoring, and digital solutions for engaging with health professionals. The study highlights the importance of outcome domains such…	- "We applied a three-step process to identify relevant personcentered outcome constructs for the evaluation of DHS in diabetes and develop a survey to explore these in a population sample" - "The population survey research using the questionnaire in a representative population is currently ongoing, and the results will provide a broader evidence base for identifying relevant impacts of DHS on Pw…	-	- The study involves a structured process with multiple steps, including a scoping literature review, individual interviews, workshops, and cognitive debriefing interviews. This suggests a comprehensive approach to developing a survey questionnaire. - The study aims to identify core outcome domains and develop a survey questionnaire to assess perceptions of people with diabetes (PwD) towards digi…	- "Section D of the questionnaire asked respondents about their concrete experience with using each of the three categories of DHS. Depending on personal experience, respondents answered questions about their perceived or assumed impact of each DHS category on four main outcome domains identified from the insights obtained from engagement with PwD: perceived impact of DHS on physical health, ment…	-	- The paper mentions three specific PROMs used in the study: Perceived Competence for Diabetes Scale, Problem Areas In Diabetes Scale, and Diabetes Distress Scale. - These PROMs are used to measure specific psychological/psychosocial domains such as diabetes self-efficacy and emotional distress. - The paper does not provide the exact number of items in each questionnaire or specify if they are va…	- "A group of PwD and representatives of a diabetes advocacy organization were engaged (1) to align the study design to PwD priorities, (2) to identify positive and negative DHS impacts that PwD consider as important outcomes, and (3) to develop content and format of the survey questionnaire." - "Five persons between the ages of 30 and 65 years (2 male and 3 female) from the United Kingdom, Austr…	-	- The total sample size for the initial engagement was 5 participants, as indicated by the quote mentioning "Five persons between the ages of 30 and 65 years." - The age range for these participants was 30 to 65 years. - The gender distribution for these initial participants was 2 male and 3 female, which translates to approximately 40% male and 60% female. - The diabetes duration for additional …	- "Overall outcome domains identified to be important were diabetes-related quality of life, distress, treatment burden, and confidence in self-management." - "Previous research identified outcomes and PRO constructs considered relevant and important to PwD in general. These included general and mental health, quality of life and wellbeing, diabetes-related quality of life, emotional and somatic …	-	- The paper identifies key psychological and psychosocial findings related to the impact of digital health solutions (DHS) on people with diabetes (PwD). These include the importance of diabetes-related quality of life, distress, treatment burden, and confidence in self-management. - The study highlights the need for patient-reported outcomes (PROs) to evaluate the impact of DHS, focusing on self…	- "Our research identified outcomes that can be measured by PROMsand may be further developed into components of a future diabetes DHS outcome set through a systematic instrument design." - "To the best of our knowledge, this is the first study that seeks to identify specific outcome constructs that PwD find important to assess the impacts of different types of DHS." - "The growth in innovative D…	-	- The paper mentions the use of standardized PROMs such as the Perceived Competence for Diabetes Scale, the Problem Areas In Diabetes Scale, and the Diabetes Distress Scale. However, it does not provide specific details on the measurement properties evaluated for these PROMs. - There is no mention of COSMIN ratings or quality assessments for these PROMs in the paper. - The paper does not provide …	- "The questionnaire consists of brief, short, multiple-choice questions and a few open-ended questions for online selfcompletion by adults with type 1 or type 2 diabetes." - "Section E of the questionnaire asked questions about perceptions of the impact of DHS as a whole on (1) general and diabetes-specific quality of life, (2) self-care and lifestyle issues specific to diabetes, and (3) experie…	-	- The method of administration for the PROMs is self-report, as indicated by the use of "online self-completion" and "multiple-choice questions." - The frequency of administration is not explicitly mentioned in the paper, but it is implied to be a one-time survey. - The language(s) of the PROM are not specified, but it is likely to be English given the context of the publication. - The scoring me…	- "Overall outcome domains identified to be important were diabetes-related quality of life, distress, treatment burden, and confidence in self-management." - "Additional positive and negative outcomes specific to DHS were identified and corresponding questions were incorporated into the survey questionnaire." - "The questionnaire includes few brief standardized PROMs (Perceived Competence for Di…	-	- The paper identifies key outcome domains important to people with diabetes (PwD), including diabetes-related quality of life, distress, treatment burden, and confidence in self-management. These are primary findings about PROM performance. - The study incorporates standardized PROMs such as the Perceived Competence for Diabetes Scale, Problem Areas In Diabetes Scale, and Diabetes Distress Scale…	- "Digital health solutions cover a range of support features, including provision of information, sleep and distress, education and engagement, monitoring of food intake, physical activity, menstrual tracking, tracking of blood glucose and medication data, and enabling improved communication and data-sharing with health care professionals." - "The population survey research using the questionnai…	-	- The paper discusses the use of digital health solutions (DHS) to support people with diabetes (PwD) in managing their condition. This suggests that the setting is not limited to traditional healthcare facilities like hospitals or outpatient clinics. - The focus on self-management and the use of digital tools implies that the setting is likely community-dwelling, as individuals are managing thei…	- "Background: Digital health solutions (DHS) are increasingly used to support people with diabetes (PwD) to help manage their diabetes and to gather and manage health and treatment data." - "Here, we describe the development of a survey questionnaire designed to assess the perceptions of PwD toward DHS and their prioritized outcomes for DHS evaluation." - "We identified three overarching categor…	-	- The paper discusses the development of a survey questionnaire to assess the perceptions of people with diabetes (PwD) towards digital health solutions (DHS). - It identifies three categories of DHS that are meaningful to PwD: online tools for information and support, personal health monitoring, and digital solutions for engaging with health professionals. - The paper highlights the importance o…
25		X	42-LB: Distress in Living with Diabetes Links to Age, Sex, Weight, and Good Glycaemic Control	A. Heald, Unaiza Waheed, M. Stedman, A. Paisley, E. Solomon	https://doi.org/10.2337/db22-42-lb	Diabetes	2022	Observational study	- PHQ-9: Depression, insufficient information on number of items and validated version - DDSS: Diabetes-related distress (emotional, physician, regimen, interpersonal), insufficient information on number of items and validated version - EQ5D: Quality of life, insufficient information on number of items and validated version	- Total sample size: 130 - Age range or mean age: Median age 59 (IQR47-67) years - Gender distribution (% male/female): 44% male, 56% female - Diabetes duration (mean/range): NR - Education level: NR - Specific inclusion/exclusion criteria related to type 2 diabetes: NR - Country (or countries) in which the study (studies) was conducted: NR	- Prevalence of psychological distress: Median DDSS score = 1.9 (IQR 1.3-2.7), indicating moderate distress. - Quality of life measurements: Median EQ5D score = 0.74 (IQR 0.64-0.85), lower than UK median of 0.83. - Depression: Median PHQ-9 score = 5 (IQR 2-11), indicating depression. - Risk stratification insights: Higher distress linked to female sex, younger age (<50 years), fewer years after d…	insufficient evidence (the abstract does not provide explicit information on measurement properties, COSMIN rating, or specific validation context for the PROMs used)	- Method of administration: Digital (online questionnaires) - Frequency of administration: Not mentioned - Language(s) of PROM: Not mentioned - Scoring method: Median scores with interpretation thresholds (e.g., DDSS ≥2 indicates moderate distress, PHQ9 ≥5 indicates depression) - Interpretation of results: Associations and correlations with age, sex, and glycaemic control; no specific implementat…	- Primary findings about PROM performance: Median scores for EQ5D=0.74, DDSS=1.9, PHQ9=5. - Reliability and validity metrics: Significant correlation between DDSS and PHQ-9 scores (r2=0.4), less strong association with EQ5D (r2=0.11). - Comparative performance of different PROMs: DDSS scores higher in women, younger age, overweight, early years after diagnosis, and history of antidepressant use. …	Community-dwelling (online setting)	- Diabetes impacts mental health. - Higher distress linked to female sex, younger age, fewer years since diagnosis, and obesity. - Individuals with good or improving glycaemic control had higher distress scores. - Significant correlation between diabetes distress and depression. - Distress associated with achieving lower HbA1c levels; mental health impacts important for interventions, especially …	- "Depression (PHQ-9) , Diabetes Distress Screening Scale (DDSS) and Quality of Life (EQ5D) on-line questionnaires were completed by people with diabetes and linked to data extracted data from responders’ clinical records." - "130 responses with 34% T1DM, 56% women, median age 59 (IQR47-67) years were recorded." - "Higher DDSS/lower EQ5D5L/higher PHQ-9 within the response group were linked to fem…	-	- The study involved the completion of online questionnaires by people with diabetes, which suggests a survey component. - The data was linked to clinical records, indicating an observational aspect as it involves analyzing existing data. - The study analyzed associations between various factors (e.g., sex, age, BMI) and distress scores, which is typical of an observational study. - The study did…	- "Depression (PHQ-9) , Diabetes Distress Screening Scale (DDSS) and Quality of Life (EQ5D) on-line questionnaires were completed by people with diabetes and linked to data extracted data from responders’ clinical records." - "The link between individual DDSS and PHQ-9 scores was significant r2=0.4, while the association to EQ5D was less r2=0.11." - "The median scores were EQ5D=0.74 (IQR 0.64 - 0…	-	- The abstract mentions three patient-reported outcome measures (PROMs): PHQ-9, DDSS, and EQ5D. - PHQ-9 is used to measure depression, which is a psychological domain. - DDSS is used to measure diabetes-related distress, with specific sub-scales for emotional, physician, regimen, and interpersonal distress. - EQ5D is used to measure quality of life, which is a general health domain. - The abstrac…	- "130 responses with 34% T1DM, 56% women, median age 59 (IQR47-67) years were recorded." - "Level of distress is associated/maybe required in achieving and maintaining lower HbA1c." - "Physician related DDSS higher scores came from women, younger age, overweight, early years after diagnosis, plus history of antidepressant use." - "DDSS scores did not significantly link to diabetes type or insuli…	-	- The total sample size is explicitly mentioned as "130 responses." - The age range is provided as "median age 59 (IQR47-67) years," indicating the median age and the interquartile range. - The gender distribution is given as "56% women," which implies that 44% are men. - The diabetes duration is indirectly mentioned through the phrase "fewer years after diagnosis (<10years DDSS 0.8/40% above med…	- "The median scores were EQ5D=0.74 (IQR 0.64 - 0.85) UK median 0.83; DDSS=1.9 (IQR1.3-2.7) (≥2 indicates moderate distress) and PHQ9=5 (IQR2-11) (≥5 indicates depression)" - "For 30 people with history of anti-depressant medication use, DDSS was 0.9/45% above median, showing medical diagnosis confirmed self-reported distress." - "33 people with good (HbA1c≤48mmol/mol) or improving glycaemic cont…	-	- The abstract provides data on the prevalence of psychological distress as measured by the DDSS, with a median score of 1.9, indicating moderate distress. - Quality of life measurements are reported using the EQ5D, with a median score of 0.74, which is lower than the UK median of 0.83. - Depression is assessed using the PHQ-9, with a median score of 5, indicating depression. - The study identifi…	- "Physician related DDSS higher scores came from women, younger age, overweight, early years after diagnosis, plus history of antidepressant use." - "DDSS scores did not significantly link to diabetes type or insulin use." - "For 30 people with history of anti-depressant medication use, DDSS was 0.9/45% above median, showing medical diagnosis confirmed self-reported distress." - "The link betwee…	-	- The abstract mentions the use of PHQ-9, DDSS, and EQ5D questionnaires, which are patient-reported outcome measures (PROMs). - The abstract provides some evidence of the relationship between DDSS and PHQ-9 scores, indicating a significant correlation (r2=0.4), which suggests some level of validity in terms of measuring related constructs. - The mention of DDSS scores not significantly linking to…	- "Depression (PHQ-9) , Diabetes Distress Screening Scale (DDSS) and Quality of Life (EQ5D) on-line questionnaires were completed by people with diabetes and linked to data extracted data from responders’ clinical records." - "For 30 people with history of anti-depressant medication use, DDSS was 0.9/45% above median, showing medical diagnosis confirmed self-reported distress." - "The link betwee…	-	- The abstract mentions that the PHQ-9, DDSS, and EQ5D were administered online, indicating the method of administration as digital. - The frequency of administration is not explicitly mentioned in the abstract, so it cannot be determined. - The language(s) of the PROMs are not specified in the abstract. - The scoring method for each PROM is implied by the mention of median scores and interpretat…	- "Depression (PHQ-9) , Diabetes Distress Screening Scale (DDSS) and Quality of Life (EQ5D) on-line questionnaires were completed by people with diabetes and linked to data extracted data from responders’ clinical records." - "The median scores were EQ5D=0.74 (IQR 0.64 - 0.85) UK median 0.83; DDSS=1.9 (IQR1.3-2.7) (≥2 indicates moderate distress) and PHQ9=5 (IQR2-11) (≥5 indicates depression)" - …	-	- The abstract discusses the use of three PROMs: PHQ-9 for depression, DDSS for diabetes distress, and EQ5D for quality of life. This addresses the primary findings about PROM performance. - The median scores for these PROMs are provided, which gives insight into the baseline performance of these measures in the study population. - The abstract highlights significant correlations between DDSS and…	- "130 responses with 34% T1DM, 56% women, median age 59 (IQR47-67) years were recorded." - "Depression (PHQ-9) , Diabetes Distress Screening Scale (DDSS) and Quality of Life (EQ5D) on-line questionnaires were completed by people with diabetes and linked to data extracted data from responders’ clinical records."	-	- The abstract mentions that the questionnaires were completed "on-line," which suggests that the setting was not a traditional hospital or outpatient clinic setting but rather a remote or online setting. - The fact that data was linked to "responders’ clinical records" implies that the participants were likely community-dwelling individuals who completed the questionnaires online and had their c…	- "Diabetes impacts on mental health. We investigated patient characteristics of those most at risk and consequences for glycaemic control." - "Higher DDSS/lower EQ5D5L/higher PHQ-9 within the response group were linked to female sex (DDSS 0.5/25% above median) , younger age (<50years DDSS 0.7/35% above median) , fewer years after diagnosis (<10years DDSS 0.8/40% above median) , and obesity (BMI>…	-	- The abstract begins by stating that diabetes impacts mental health and that the study investigated patient characteristics at risk and the consequences for glycaemic control. This sets the context for the study. - The study found that higher levels of distress (measured by DDSS) and lower quality of life (measured by EQ5D) were associated with female sex, younger age, fewer years since diagnosi…
26		X	83-LB: Are Activation, Behaviors, and Attitudes to Managing Care Associated with Utilization of a Remote Diabetes Monitoring Platform (RDMP) and Improvement of A1C?	M. Perez-Nieves, W. Lu, J. Poon, L. Fan, Roberta A James, B. Shah	https://doi.org/10.2337/db20-83-lb	Diabetes	2020	Observational study	- PAM (Patient Activation Measure): Activation - DES (Diabetes Empowerment Scale): Empowerment - DDS (Diabetes Distress Scale): Distress - Insufficient information: Number of items in each questionnaire, validated version	- Total sample size: NR - Age range or mean age: NR - Gender distribution (% male/female): NR - Diabetes duration (mean/range): NR - Education level: NR - Specific inclusion/exclusion criteria related to type 2 diabetes: NR - Country (or countries) in which the study (studies) was conducted: NR	- Prevalence of psychological distress: Not mentioned - Quality of life measurements: Not mentioned - Treatment satisfaction levels: Not mentioned - Self-management confidence: PAM scores were not associated with RDMP usage or A1c improvement - Risk stratification insights: Higher DES scores were associated with higher RDMP usage; distress was negatively associated with A1c improvement - Depressi…	insufficient evidence (the abstract does not provide specific measurement properties, COSMIN ratings, evidence levels, or validation context for the PROMs used)	- Method of administration: Self-report (survey) - Frequency of administration: Not specified (implied to be at least once during 12-18 months) - Language(s) of PROM: Not mentioned - Scoring method: Not detailed (used in Pearson correlation and multivariable logistic regression) - Interpretation of results and indications for implementation: Partially addressed in conclusions; DES and DDS associa…	- Primary findings about PROM performance: PAM and DES scores are highly correlated (r=0.48), but neither is associated with A1c improvement. Higher DES scores are associated with higher RDMP usage. - Reliability and validity metrics: Not mentioned. - Comparative performance of different PROMs: PAM is not associated with RDMP usage or outcomes, while DES and DDS17 are associated with RDMP usage. …	Community-dwelling	The study examined the association between patient-reported outcome measures (activation, empowerment, distress) and the utilization of a Remote Diabetes Monitoring Platform (RDMP) and A1c improvement. It found that empowerment was associated with higher RDMP usage, but not with A1c improvement. Distress was negatively associated with A1c improvement, suggesting the need for distress reduction in…	- "Pearson correlation was used to assess the relationship between PROMs and multivariable logistic regression was used to evaluate associations of PROM scores on RDMP usage and A1c improvement overall and by insulin use." - "People participating in Livongo’s RDMP for 12-18 months were surveyed using 3 validated PROMs that assessed activation (PAM), empowerment (DES), and distress (DDS)."	-	- The study involved surveying participants who were already using a remote diabetes monitoring platform (RDMP) for a period of 12-18 months. This suggests that the study was observational in nature, as it observed existing behaviors and outcomes rather than manipulating variables. - The use of Pearson correlation and multivariable logistic regression indicates that the study was analyzing existi…	- "Many validated patient-reported outcome measures (PROMs) evaluate activation, behaviors, and attitudes towards managing one’s own health and care." - "In this study, PAM was not associated with activation, behaviors, and attitudes influencing RDMP usage and outcomes, while the DES and DDS17 were associated with RDMP." - "People participating in Livongo’s RDMP for 12-18 months were surveyed usi…	-	- The abstract mentions that three validated PROMs were used in the study: PAM (Patient Activation Measure), DES (Diabetes Empowerment Scale), and DDS (Diabetes Distress Scale). - The specific domains measured by these PROMs are activation (PAM), empowerment (DES), and distress (DDS). - The abstract does not provide information on the number of items in each questionnaire or the validated version…	- "Pearson correlation was used to assess the relationship between PROMs and multivariable logistic regression was used to evaluate associations of PROM scores on RDMP usage and A1c improvement overall and by insulin use." - "People participating in Livongo’s RDMP for 12-18 months were surveyed using 3 validated PROMs that assessed activation (PAM), empowerment (DES), and distress (DDS)."	-	- The abstract mentions that participants were part of Livongo’s RDMP for 12-18 months, but it does not provide specific demographic information such as total sample size, age range or mean age, gender distribution, diabetes duration, education level, or specific inclusion/exclusion criteria related to type 2 diabetes. - There is no mention of the country or countries where the study was conducte…	- "Because of the impact of distress on outcomes, it should be monitored and RDMP interventions should focus on distress reduction." - "People participating in Livongo’s RDMP for 12-18 months were surveyed using 3 validated PROMs that assessed activation (PAM), empowerment (DES), and distress (DDS)." - "Conclusions: In this study, PAM was not associated with activation, behaviors, and attitudes i…	-	- The study used validated patient-reported outcome measures (PROMs) to assess activation, empowerment, and distress. This indicates that the study focused on psychological and psychosocial aspects related to diabetes management. - The correlation between PAM (activation) and DES (empowerment) scores suggests a relationship between these psychological states, but neither was associated with A1c i…	- "Pearson correlation was used to assess the relationship between PROMs and multivariable logistic regression was used to evaluate associations of PROM scores on RDMP usage and A1c improvement overall and by insulin use." - "People participating in Livongo’s RDMP for 12-18 months were surveyed using 3 validated PROMs that assessed activation (PAM), empowerment (DES), and distress (DDS)." - "Many…	-	- The abstract mentions that the PROMs used were "validated," which implies that they have undergone some form of validation process. However, it does not specify the measurement properties evaluated (e.g., reliability, validity) or provide a COSMIN rating or quality assessment. - There is no mention of the COSMIN guidelines or any specific rating (e.g., "sufficient," "moderate") in the abstract.…	- "People participating in Livongo’s RDMP for 12-18 months were surveyed using 3 validated PROMs that assessed activation (PAM), empowerment (DES), and distress (DDS)." - "Pearson correlation was used to assess the relationship between PROMs and multivariable logistic regression was used to evaluate associations of PROM scores on RDMP usage and A1c improvement overall and by insulin use."	-	- The abstract mentions that participants were "surveyed using 3 validated PROMs," which suggests that the method of administration was likely self-report, as surveys are typically self-reported. - The frequency of administration is not explicitly mentioned, but the context implies that the surveys were administered at least once during the 12-18 month period. - The language(s) of the PROMs are n…	- "PAM and DES scores were most correlated with each other (r=0.48); neither were associated with A1c improvement." - "Conclusions: In this study, PAM was not associated with activation, behaviors, and attitudes influencing RDMP usage and outcomes, while the DES and DDS17 were associated with RDMP." - "People with higher DES scores were 20% more likely to have high RDMP usage" - "Because of the i…	-	- The abstract provides primary findings about the performance of PROMs (Patient-Reported Outcome Measures) in relation to the utilization of a Remote Diabetes Monitoring Platform (RDMP) and glycemic control (A1c improvement). - The correlation between PAM (Patient Activation Measure) and DES (Diabetes Empowerment Scale) scores is highlighted, indicating a strong relationship between these two me…	- "Pearson correlation was used to assess the relationship between PROMs and multivariable logistic regression was used to evaluate associations of PROM scores on RDMP usage and A1c improvement overall and by insulin use." - "People participating in Livongo’s RDMP for 12-18 months were surveyed using 3 validated PROMs that assessed activation (PAM), empowerment (DES), and distress (DDS)."	-	- The abstract mentions that participants were part of Livongo's Remote Diabetes Monitoring Platform (RDMP), which suggests a remote or community-dwelling setting rather than a hospital or outpatient clinic setting. - The use of a remote monitoring platform implies that the study was conducted in a setting where participants could use the platform from their homes or community, rather than in a c…	- "Background: Many validated patient-reported outcome measures (PROMs) evaluate activation, behaviors, and attitudes towards managing one’s own health and care." - "Methods: People participating in Livongo’s RDMP for 12-18 months were surveyed using 3 validated PROMs that assessed activation (PAM), empowerment (DES), and distress (DDS)." - "Results: PAM and DES scores were most correlated with e…	-	- The abstract discusses the use of patient-reported outcome measures (PROMs) to evaluate activation, behaviors, and attitudes towards managing health and care. - The study involved participants using a Remote Diabetes Monitoring Platform (RDMP) for 12-18 months and assessed their activation, empowerment, and distress using validated PROMs. - The results showed that while activation and empowerme…
27		X	548-P: The Effects from Type 2 Diabetes Management Programs on Mental Health and Diabetes Distress	C. Glümer, Alberte D. Hvidberg, Line A. Helgstrand	https://doi.org/10.2337/db23-548-p	Diabetes	2023	Observational study	- WHO-5: General well-being; insufficient information on number of items and validated version - PAID-5: Diabetes distress; insufficient information on number of items and validated version - PAID-1: Insufficient information on specific domain, number of items, and validated version	- Total sample size: 131 - Age range: 55-79 - Gender distribution: 60% male, 40% female - Diabetes duration: NR - Education level: 57% short education level - Specific inclusion/exclusion criteria: NR - Country: NR	- Prevalence of psychological distress: 47% at baseline, reduced to 30% at end of program and 26% at 6 months follow-up. - Quality of life measurements: Mean WHO-5 score increased by 4.6 points (95%CI: 1.1-7.8, p=0.003) at end of program, but returned to baseline at 6 months follow-up. - Treatment satisfaction levels: Not mentioned. - Self-management confidence: Not mentioned. - Risk stratificati…	insufficient evidence (the abstract mentions validated questionnaires but does not provide specific measurement properties, COSMIN rating, or validation context)	- Method of administration: Self-report - Frequency of administration: Baseline, end of the program, 6 months follow-up - Language(s) of PROM: Not specified - Scoring method: Quantitative scoring system (e.g., mean WHO-5 score) - Interpretation of results and indications for implementation: Statistical analysis showing improvement in mental health and diabetes distress, indicating effectiveness o…	- Primary findings about PROM performance: Statistically significant increase in WHO-5 scores at the end of the program; reduction in diabetes distress as measured by PAID-5. - Reliability and validity metrics: Validated questionnaires used; statistically significant changes indicate reliability. - Comparative performance of different PROMs: Not mentioned. - Unique insights for Type 2 diabetes po…	Community-dwelling (municipal rehabilitation)	- Impaired mental health is a challenge in type 2 diabetes management. - The study assessed the impact of type 2 diabetes management programs on mental health and diabetes distress. - The study involved 131 patients with a mean age range of 55-79 and 57% having a short education level. - Mental health scores improved significantly at the end of the program but returned to baseline levels at 6 mon…	- "The aim of this study was to assess whether T2DM management program influences mental health including diabetes distress and overall wellbeing." - "Methods: During 2018-2021, all patients referred for T2DM management programs were invited to the study." - "Included patients completed a series of validated questionnaires including WHO-5, PAID-1 and PAID-5 at baseline, at end of the program and …	-	- The study involves assessing the influence of a T2DM management program on mental health and diabetes distress, which suggests an intervention is being evaluated. - The study includes a baseline measurement, an end-of-program measurement, and a 6-month follow-up, indicating a longitudinal approach. - Patients completed validated questionnaires at multiple time points, which is typical of an obs…	- "Included patients completed a series of validated questionnaires including WHO-5, PAID-1 and PAID-5 at baseline, at end of the program and at 6 months follow-up." - "At baseline, mean WHO-5 score was 61.6 points (IQR: 48.0-80.0)." - "According to PAID-5, 47% of included patients had diabetes distress at baseline."	-	- The abstract mentions three specific questionnaires: WHO-5, PAID-1, and PAID-5. These are the Patient-Reported Outcome Measures (PROMs) used in the study. - WHO-5 is likely measuring general well-being, as indicated by the mention of a score related to this questionnaire. - PAID-5 is specifically mentioned in relation to diabetes distress, indicating that it measures this domain. - PAID-1 is al…	- "A total of 131 completed all three questionnaires and were included in the study." - "During 2018-2021, all patients referred for T2DM management programs were invited to the study." - "The study population consist of 60% men, age range primarily from 55-79, 57% have a short education level."	-	- The total sample size is explicitly mentioned as 131 participants. - The gender distribution is provided as 60% men, which implies 40% women. - The age range is specified as primarily from 55-79 years. - The education level is noted as 57% having a short education level. - The abstract does not mention the diabetes duration, specific inclusion/exclusion criteria related to type 2 diabetes, or t…	- "Impaired mental health among patients with type 2-diabetes (T2DM) constitutes a major challenge as it has negative influence on T2DM self-management, HbA1c and complications." - "The aim of this study was to assess whether T2DM management program influences mental health including diabetes distress and overall wellbeing." - "At baseline, mean WHO-5 score was 61.6 points (IQR: 48.0-80.0). At en…	-	- The abstract discusses the prevalence of psychological distress as measured by PAID-5, indicating that 47% of patients had diabetes distress at baseline, which decreased to 30% and 26% at the end of the program and at 6 months follow-up, respectively. - Quality of life measurements are assessed using the WHO-5 score, which showed a statistically significant increase of 4.6 points at the end of …	- "According to PAID-5, 47% of included patients had diabetes distress at baseline. This was reduced to 30% and 26% at end of the program and at 6 months follow-up, respectively." - "At baseline, mean WHO-5 score was 61.6 points (IQR: 48.0-80.0). At end of rehabilitation a statistically significant increase of 4.6 points (95%CI: 1.1-7.8, p=0.003) was observed." - "Included patients completed a se…	-	- The abstract mentions that patients completed "validated questionnaires," which implies that the questionnaires have some level of validation. However, it does not specify the measurement properties evaluated (e.g., reliability, validity) or the COSMIN rating. - The abstract provides results from the WHO-5 and PAID-5 questionnaires, indicating their use in measuring mental health and diabetes d…	- "Included patients completed a series of validated questionnaires including WHO-5, PAID-1 and PAID-5 at baseline, at end of the program and at 6 months follow-up." - "A total of 131 completed all three questionnaires and were included in the study." - "At baseline, mean WHO-5 score was 61.6 points (IQR: 48.0-80.0)." - "At end of rehabilitation a statistically significant increase of 4.6 points …	-	- The abstract mentions that patients completed "a series of validated questionnaires including WHO-5, PAID-1 and PAID-5" at three different times: baseline, end of the program, and 6 months follow-up. This indicates the frequency of administration. - The method of administration is implied to be self-report since patients "completed" these questionnaires. - The language of the PROM is not explic…	- "The aim of this study was to assess whether T2DM management program influences mental health including diabetes distress and overall wellbeing." - "Included patients completed a series of validated questionnaires including WHO-5, PAID-1 and PAID-5 at baseline, at end of the program and at 6 months follow-up." - "At baseline, mean WHO-5 score was 61.6 points (IQR: 48.0-80.0). At end of rehabili…	-	- The study aimed to assess the influence of T2DM management programs on mental health and diabetes distress, which is directly related to the effectiveness of PROMs in measuring these outcomes. - The use of validated questionnaires like WHO-5, PAID-1, and PAID-5 indicates that these PROMs were used to measure mental health and diabetes distress. - The statistically significant increase in WHO-5 …	- "Inclusion of mental health issues in municipal rehabilitation is important as patients need to cope both physical, practical, and mental aspects of a life with T2DM." - "Based on a person-centered and differentiated approach to diabetes management programs, the intervention consists of teaching, physical training, cooking and/or individual conversations."	-	- The abstract mentions "municipal rehabilitation," which suggests that the setting is likely community-based rather than hospital-based. - The description of the intervention as including "teaching, physical training, cooking and/or individual conversations" implies a setting that is more community-oriented rather than a traditional hospital setting. - The focus on "municipal rehabilitation" ind…	- "Impaired mental health among patients with type 2-diabetes (T2DM) constitutes a major challenge as it has negative influence on T2DM self-management, HbA1c and complications." - "The aim of this study was to assess whether T2DM management program influences mental health including diabetes distress and overall wellbeing." - "The study population consist of 60% men, age range primarily from 55-…	-	- The abstract discusses the challenges of impaired mental health in patients with type 2 diabetes and its impact on self-management and complications. - The study aimed to assess the influence of type 2 diabetes management programs on mental health and diabetes distress. - The study involved a population of 131 patients who completed questionnaires at baseline, end of program, and 6 months follo…
28		X	568-P: Prevention of Diabetes Distress in Adults with Type 2 Diabetes—Systematic Integration of Dialogue Tools Addressing the Psychosocial Aspects of Diabetes in Group-Based Patient Education in Community Rehabilitation Service	Mette Due-Christensen, Regitze ANNE SAURBREY PALS, Mie Madsen, Maiken Bejerholm, Helle N. Grønbæk, Vibeke Stenov, Bryan Cleal, Charlotte Glümer	https://doi.org/10.2337/db25-568-p	Diabetes	2025	Validation study (evaluating the feasibility and acceptability of an intervention)	insufficient information (the abstract does not specify the exact name of the PROM, specific domain measured, number of items, or validated version)	- Total sample size: 159 - Age range or mean age: NR - Gender distribution (% male/female): NR - Diabetes duration (mean/range): NR - Education level: NR - Specific inclusion/exclusion criteria related to type 2 diabetes: NR - Country (or countries) in which the study was conducted: NR	- Prevalence of psychological distress: High prevalence of diabetes distress in adults with T2D, but no specific percentages or proportions provided. - Quality of life measurements: Not mentioned. - Treatment satisfaction levels: 87% of adults with T2D and 85% of HPs found dialogue tools helpful or very helpful. - Self-management confidence: Not mentioned. - Any risk stratification insights: Not …	insufficient evidence (the abstract does not provide information on measurement properties, COSMIN ratings, or validation context)	Not mentioned (the abstract does not provide specific details on PROM administration)	- Primary findings about PROM performance: Most adults with T2D (87%) and HPs (85%) found the dialogue tools helpful or very helpful in exploring and expressing psychosocial aspects of diabetes. - Reliability and validity metrics: Not mentioned. - Comparative performance of different PROMs: Not mentioned. - Any unique insights for Type 2 diabetes population: The tools support sharing among peers,…	Community rehabilitation service	The study evaluated the feasibility and acceptability of using visual dialogue tools to facilitate conversations about diabetes distress in group-based patient education for adults with type 2 diabetes. The tools were found to be helpful by both adults and health professionals in exploring psychosocial aspects of diabetes, supporting peer sharing and normalizing common experiences. However, healt…	- "Our study aimed to evaluate the feasibility and acceptability of an intervention to facilitate conversations about diabetes distress in group-based patient education." - "Participants (n=159) and health professionals (HPs) (n=30) evaluated the tools via a questionnaire with space for free text responses." - "Four visual dialogue tools aiming to increase awareness of and encourage peer-conversa…	-	- The study involves evaluating the feasibility and acceptability of an intervention, which suggests a focus on testing the practicality and acceptance of the dialogue tools in a real-world setting. - The use of visual dialogue tools in group-based patient education sessions indicates an intervention-based approach. - The evaluation of these tools by participants and health professionals through …	- "Participants (n=159) and health professionals (HPs) (n=30) evaluated the tools via a questionnaire with space for free text responses." - "Free text responses were analysed thematically, other data descriptively."	-	- The abstract mentions that participants and health professionals evaluated the dialogue tools using a questionnaire with space for free text responses. This indicates that some form of patient-reported outcome measure (PROM) was used. - However, the abstract does not specify the exact name of the PROM, the specific domain measured, the number of items in the questionnaire, or whether it was a v…	- "Participants (n=159) and health professionals (HPs) (n=30) evaluated the tools via a questionnaire with space for free text responses." - "Conclusion: Systematic integration of visual dialogue tools is feasible and acceptable and can support adults with T2D to have conversations about psychosocial aspects of living with diabetes and diabetes distress in group-based patient education provided b…	-	- The total sample size of participants with type 2 diabetes is explicitly mentioned as 159. - There is no mention of the age range or mean age of the participants. - The gender distribution is not provided in the abstract. - There is no information on the diabetes duration (mean/range) of the participants. - The education level of the participants is not mentioned. - Specific inclusion/exclusion…	- "The prevalence of diabetes distress in adults with type 2 diabetes (T2D) is high yet interventions aiming to prevent diabetes distress are lacking." - "Systematic integration of visual dialogue tools is feasible and acceptable and can support adults with T2D to have conversations about psychosocial aspects of living with diabetes and diabetes distress in group-based patient education provided …	-	- The abstract mentions that the prevalence of diabetes distress in adults with type 2 diabetes is high, but it does not provide specific percentages or proportions related to the prevalence of psychological distress. - The study found that 87% of adults with T2D and 85% of health professionals found the dialogue tools helpful or very helpful, which is a significant finding related to treatment s…	- "Four visual dialogue tools aiming to increase awareness of and encourage peer-conversations about psychosocial aspects of living with diabetes and diabetes distress were used in 13 group-based patient education sessions for adults with T2D." - "Participants (n=159) and health professionals (HPs) (n=30) evaluated the tools via a questionnaire with space for free text responses." - "Free text re…	-	- The abstract discusses the use of visual dialogue tools in group-based patient education for adults with type 2 diabetes, focusing on their feasibility and acceptability. - The tools were evaluated by participants and health professionals through a questionnaire with free text responses, which were analyzed thematically. - The abstract provides feedback on the helpfulness of the tools but does …	- "Participants (n=159) and health professionals (HPs) (n=30) evaluated the tools via a questionnaire with space for free text responses." - "Free text responses were analysed thematically, other data descriptively." - "Four visual dialogue tools aiming to increase awareness of and encourage peer-conversations about psychosocial aspects of living with diabetes and diabetes distress were used in 1…	-	- The abstract mentions the use of "four visual dialogue tools" in group-based patient education sessions, which suggests these tools are part of the intervention to address psychosocial aspects of diabetes. - The evaluation of these tools was done through a "questionnaire with space for free text responses," indicating that participants and health professionals provided feedback on the tools. - …	- "Adults with T2D highlighted their ability to support sharing among peers that normalized common experiences and challenges." - "Some HPs found it challenging to introduce the tools to participants and emphasized the need for training and support during implementation." - "HPs found that the tools provided invaluable support to the peer conversations by enabling participants to articulate their…	-	- The abstract discusses the effectiveness of visual dialogue tools in facilitating conversations about psychosocial aspects of diabetes and diabetes distress. This is relevant to the effectiveness of PROMs (Patient-Reported Outcomes Measures) as it pertains to their ability to support patient education and peer conversations. - The high percentage of adults with T2D and health professionals find…	- "Conclusion: Systematic integration of visual dialogue tools is feasible and acceptable and can support adults with T2D to have conversations about psychosocial aspects of living with diabetes and diabetes distress in group-based patient education provided by rehabilitation services." - "Four visual dialogue tools aiming to increase awareness of and encourage peer-conversations about psychosoci…	-	- The abstract mentions that the intervention was conducted in "group-based patient education sessions," which suggests a structured educational setting. - The mention of "rehabilitation services" in the conclusion indicates that the setting is likely related to community rehabilitation rather than a hospital or outpatient clinic setting. - The term "community rehabilitation service" implies that…	- "The prevalence of diabetes distress in adults with type 2 diabetes (T2D) is high yet interventions aiming to prevent diabetes distress are lacking." - "Our study aimed to evaluate the feasibility and acceptability of an intervention to facilitate conversations about diabetes distress in group-based patient education." - "Four visual dialogue tools aiming to increase awareness of and encourage …	-	- The abstract discusses the high prevalence of diabetes distress in adults with type 2 diabetes and the lack of interventions to prevent it. - The study aimed to evaluate the feasibility and acceptability of using visual dialogue tools to facilitate conversations about diabetes distress in group-based patient education. - The tools were found to be helpful by both adults with T2D and health prof…
29		X	687-P: Effectiveness of a Hybrid Care Model on Mental Health in a Type 2 Diabetic Population	Hala Zakaria, M. Caccelli, C. Ozkan, Joelle Debs, Nicole C. Dahlstrom, Celeste DE LOS RIOS, Jestoni Bangayan, Dianne JANE DIVINO, Yousef Said, A. Hashemi, I. Almarzooqi	https://doi.org/10.2337/db24-687-p	Diabetes	2024	Observational study (specifically, a retrospective study)	- World Health Organization-5 score (WHO-5): Mental well-being and quality of life; insufficient information on number of items and validated version. - Problem Areas in Diabetes Questionnaire (PAID): Diabetes-related distress; insufficient information on number of items and validated version. - Patient Health Questionnaire-9 (PHQ9): Mental illnesses; insufficient information on number of items a…	- Total sample size: 89 - Age range or mean age: NR - Gender distribution (% male/female): NR - Diabetes duration (mean/range): NR - Education level: NR - Specific inclusion/exclusion criteria related to type 2 diabetes: NR - Country (or countries) in which the study (studies) was conducted: NR	- Prevalence of psychological distress: Emotional distress affects one-third of diabetes patients. - Quality of life measurements: WHO-5 scores improved from 23.56 to 24.60 (+4%, p < 0.0001). - Treatment satisfaction levels: Not mentioned. - Self-management confidence: PAID score decreased from 17.46 to 12.65 (-28%, p < 0.0001). - Risk stratification insights: Not mentioned. - Depression: PHQ9 sc…	insufficient evidence (the abstract does not provide information on measurement properties, COSMIN ratings, or evidence levels for the WHO-5, PAID, and PHQ9 measures)	- Method of administration: Self-report - Frequency of administration: Annually - Language(s) of PROM: Not mentioned - Scoring method: Numerical scores (WHO-5, PAID, PHQ9) - Interpretation of results: Significant improvements in scores indicate better mental health and well-being	- Primary findings about PROM performance: Significant improvements in WHO-5 (+4%), PAID (-28%), and PHQ9 (-29%) scores. - Reliability and validity metrics: Not mentioned. - Comparative performance of different PROMs: Not mentioned. - Unique insights for Type 2 diabetes population: Hybrid care models can improve biomarkers and overall quality of life, addressing long-standing mental health issues.	Outpatient clinics and community-dwelling (hybrid model with in-clinic and remote engagement via app)	- Study aim: Evaluate mental health and glycemic control in Type 2 Diabetes patients using a hybrid care model. - Hybrid care model: Continuous engagement and support from healthcare team, both in-clinic and remotely via an app. - Significant improvements: Weight loss, reduced waist circumference, lowered HbA1c levels. - Mental health improvements: Increased WHO-5 scores, decreased PAID and PHQ9 …	- "In a retrospective study of 89 patients with T2D who were managed by GluCare.Health for a year, coaches and a wider healthcare team (physicians, educators, dietitians) provided continuous engagement and support) both in-clinic and remotely (via an app)." - "This study aims to evaluate mental health and glycemic control in Type 2 Diabetes (T2D) patients through a hybrid care model (physical and…	-	- The study is described as a "retrospective study," which indicates that it looks back at existing data rather than collecting new data prospectively. - The study involves evaluating the outcomes of patients who were managed by a specific healthcare model over a year, which aligns with the characteristics of an observational study. - The use of a "paired sample t-test" suggests that the study is…	- "Three mental health measures were used: the World Health Organization-5 score (WHO-5), a self-reporting measure of mental well-being and quality of life, the Problem Areas in Diabetes Questionnaire (PAID) and the Patient Health Questionnaire-9 (PHQ9), which detects mental illnesses." - "WHO-5 scores improved from 23.56 ± 1.1 at baseline to 24.60 ± 0.7 annually (+4%) (p < 0.0001)." - "PAID scor…	-	- The abstract mentions three specific Patient-Reported Outcome Measures (PROMs): the World Health Organization-5 score (WHO-5), the Problem Areas in Diabetes Questionnaire (PAID), and the Patient Health Questionnaire-9 (PHQ9). - The WHO-5 is described as a self-reporting measure of mental well-being and quality of life, indicating its domain is general mental well-being. - The PAID is implied to…	- "In a retrospective study of 89 patients with T2D who were managed by GluCare.Health for a year," - "The potential of such continuous models can address the long standing mental health issues suffered by T2D patients that are usually not addressed under traditional, episodic care." - "This study aims to evaluate mental health and glycemic control in Type 2 Diabetes (T2D) patients through a hybr…	-	- The total sample size is explicitly mentioned as "89 patients with T2D." - There is no mention of the age range or mean age of the participants. - The gender distribution is not provided in the abstract. - The duration of diabetes is not mentioned. - The education level of the participants is not reported. - Specific inclusion or exclusion criteria related to type 2 diabetes are not detailed in…	- "This often-invisible workload, overlooked by professionals fixated on numerical data, contributes to emotional distress in one-third of diabetes patients." - "Three mental health measures were used: the World Health Organization-5 score (WHO-5), a self-reporting measure of mental well-being and quality of life, the Problem Areas in Diabetes Questionnaire (PAID) and the Patient Health Questionn…	-	- The abstract mentions that emotional distress affects one-third of diabetes patients, which relates to the prevalence of psychological distress. - The WHO-5 score is used to measure mental well-being and quality of life, with a significant improvement from 23.56 to 24.60, indicating a positive impact on quality of life. - The PAID score, which measures problem areas in diabetes, decreased signi…	- "PAID score decreased from 17.46 ± 13.6 to 12.65 ± 9.2 (-28%) (p < 0.0001), and PHQ9 decreased from 1.67 ± 1.4 to 1.18 ± 1.2 (-29%) (0.005)." - "WHO-5 scores improved from 23.56 ± 1.1 at baseline to 24.60 ± 0.7 annually (+4%) (p < 0.0001)." - "Significant improvements were observed across various parameters." - "Paired sample t-test was performed for annual improvements." - "Three mental health…	-	- The abstract mentions the use of three mental health measures: WHO-5, PAID, and PHQ9. However, it does not provide any information on the measurement properties evaluated (e.g., reliability, validity) for these measures. - There is no mention of COSMIN ratings or quality assessments for these measures in the abstract. - The abstract does not provide any evidence level for the measurement proper…	- "Three mental health measures were used: the World Health Organization-5 score (WHO-5), a self-reporting measure of mental well-being and quality of life, the Problem Areas in Diabetes Questionnaire (PAID) and the Patient Health Questionnaire-9 (PHQ9), which detects mental illnesses." - "Similarly, PAID score decreased from 17.46 ± 13.6 to 12.65 ± 9.2 (-28%) (p < 0.0001), and PHQ9 decreased fro…	-	- The abstract mentions three PROMs: WHO-5, PAID, and PHQ9. These are used to measure mental health and well-being in Type 2 diabetes patients. - The WHO-5 is described as a "self-reporting measure," indicating that it is administered through self-report. - The abstract does not specify the frequency of administration, but it does mention that improvements were observed "annually," suggesting tha…	- "Hybrid care models for T2D patients can potentially improve biomarkers and overall quality of life." - "Similarly, PAID score decreased from 17.46 ± 13.6 to 12.65 ± 9.2 (-28%) (p < 0.0001), and PHQ9 decreased from 1.67 ± 1.4 to 1.18 ± 1.2 (-29%) (0.005)." - "Importantly, WHO-5 scores improved from 23.56 ± 1.1 at baseline to 24.60 ± 0.7 annually (+4%) (p < 0.0001)." - "Significant improvements …	-	- The abstract mentions the use of three mental health measures: WHO-5, PAID, and PHQ9. These are Patient-Reported Outcomes Measures (PROMs) used to assess mental health and quality of life in Type 2 Diabetes (T2D) patients. - The primary findings about PROM performance are the significant improvements in these measures: WHO-5 scores improved by 4%, PAID scores decreased by 28%, and PHQ9 scores d…	- "In a retrospective study of 89 patients with T2D who were managed by GluCare.Health for a year, coaches and a wider healthcare team (physicians, educators, dietitians) provided continuous engagement and support) both in-clinic and remotely (via an app)."	-	- The abstract mentions that the study involved "coaches and a wider healthcare team (physicians, educators, dietitians)" which suggests a structured healthcare setting. - The phrase "both in-clinic and remotely (via an app)" indicates that the setting includes both physical (in-clinic) and digital (remote via app) components. - The mention of "in-clinic" suggests that part of the study was condu…	- "This study aims to evaluate mental health and glycemic control in Type 2 Diabetes (T2D) patients through a hybrid care model (physical and digital engagement) to address challenges and guide multidisciplinary interventions.In" - "In a retrospective study of 89 patients with T2D who were managed by GluCare.Health for a year, coaches and a wider healthcare team (physicians, educators, dietitians…	-	- The study aimed to evaluate the effectiveness of a hybrid care model on mental health and glycemic control in Type 2 Diabetes patients. - The hybrid care model involved continuous engagement and support from a healthcare team, both in-clinic and remotely via an app. - Significant improvements were observed in various health parameters, including weight loss, reduced waist circumference, and low…
30		X	753-P: A Clinical Mixed-Methods Study of the Perceived Benefits of Using the Danish Diabetes Patient Reported Outcome Measure and Dialogue Support Tool in Routine Outpatient Diabetes Care	S. Skovlund, L. Troelsen, Lise Mellergaard Nørgaard, Pernille H. Kjaer, A. Pietraszek, H. R. Larsen, D. Hessler, P. Jakobsen, N. Ejskjaer	https://doi.org/10.2337/db20-753-p	-	2020	Mixed-methods qualitative clinical design (validation study)	- Exact name of each PROM: DiaProfile - Specific domain measured: Insufficient information - Number of items in the questionnaire: Insufficient information - Validated version: Insufficient information	- Total sample size: 12 - Age range or mean age: Mean age 51 (24-79) - Gender distribution (% male/female): 33% male / 67% female - Diabetes duration (mean/range): NR - Education level: NR - Specific inclusion/exclusion criteria related to type 2 diabetes: NR - Country (or countries) in which the study (studies) was conducted: Denmark	Not mentioned (the abstract does not provide specific numerical values or statistically significant results related to psychological distress, quality of life measurements, treatment satisfaction levels, self-management confidence, risk stratification insights, or depression)	- Measurement properties evaluated: validity, acceptability, relevance, usability, perceived impact - COSMIN rating or quality assessment: Not mentioned - Evidence level for measurement properties: Not mentioned - Specific validation context: Routine outpatient diabetes care	- Method of administration: Self-report - Frequency of administration: Once before each visit - Language(s) of PROM: Likely Danish - Scoring method: Psychometric PROM evaluation scales - Interpretation of results and indications for implementation: Used to inform design of a national large-scale PRO diabetes study	- Primary findings about PROM performance: PWD found PROM easy and acceptable to complete, relevant, understandable, and with no major topics missing. Improved visit preparedness, dialogue quality, care quality, patient participation, and care confidence. - Reliability and validity metrics: Not mentioned. - Comparative performance of different PROMs: Not mentioned. - Any unique insights for Type …	outpatient clinics	- Aim: To characterize validity, acceptability, and perceived impact of the Danish Diabetes PROM IT tool (DiaProfile) in routine diabetes care. - Methods: 12 PWD were recruited for a single-arm mixed-methods qualitative clinical design. - Results: PWD found PROM easy and acceptable, with improvements in visit preparedness, dialogue quality, care quality, patient participation, and care confidence…	- "Methods: 12 PWD were recruited using a purposive analytical consecutive method in a single-arm mixed-methods qualitative clinical design." - "Phenomenological, thematic analyses with both inductive and deductive methods were used and all data sources were combined for triangulation." - "PWD and HCP completed psychometric PROM evaluation scales on acceptability, validity, relevance, usability a…	-	- The study is described as a "single-arm mixed-methods qualitative clinical design," which indicates that it combines both qualitative and quantitative data collection and analysis methods. - The use of "purposive analytical consecutive method" for recruitment suggests a non-random sampling strategy, which is common in qualitative studies. - The study involves the completion of psychometric eval…	- "To characterize validity, acceptability and perceived impact of the national Danish Diabetes PROM IT tool (DiaProfile) in routine diabetes care among people with both type 1 and 2 diabetes (PWD) and their health care professionals (HCP)." - "PWD and HCP completed psychometric PROM evaluation scales on acceptability, validity, relevance, usability and perceived impact of the PROM intervention."…	-	- The abstract mentions the use of the "Danish Diabetes PROM IT tool (DiaProfile)" as the primary PROM used in the study. - The DiaProfile is described as being used to identify individual care needs and options, suggesting it measures aspects related to diabetes care and management. - The abstract does not specify the exact domains measured by DiaProfile, nor does it provide information on the n…	- "12 PWD were recruited using a purposive analytical consecutive method in a single-arm mixed-methods qualitative clinical design." - "12 PWD: 8 female/4 male, 4 type 2/8 type 1, mean age 51 (24-79), 9 on insulin pens, 2 on pumps, 2 on glp-1, 2 on metformin." - "Funding Region of Northern Denmark; Danish National Health Data Board" - "This is the first real-world study to characterize perception…	-	- The total sample size is explicitly mentioned as "12 PWD." - The age range is provided as "mean age 51 (24-79)," indicating a mean age of 51 years and an age range from 24 to 79 years. - The gender distribution is given as "8 female/4 male," which translates to approximately 67% female and 33% male. - The diabetes type distribution is mentioned as "4 type 2/8 type 1," but there is no specific i…	- "Triangulation identified consistent PWD and HCP experiences of improved visit preparedness, dialogue quality, care quality and focus, patient participation, and care confidence and experience with PRO use across users." - "PWD consistently found PROM easy and acceptable to complete, relevant, understandable and with no major topics missing." - "All advocated for use in standard care."	-	- The abstract does not provide specific numerical values or statistically significant results related to psychological distress, quality of life measurements, treatment satisfaction levels, self-management confidence, risk stratification insights, or depression. - The focus of the study appears to be on the acceptability and perceived impact of the Danish Diabetes PROM IT tool (DiaProfile) rathe…	- "PWD and HCP completed psychometric PROM evaluation scales on acceptability, validity, relevance, usability and perceived impact of the PROM intervention." - "Aim: To characterize validity, acceptability and perceived impact of the national Danish Diabetes PROM IT tool (DiaProfile) in routine diabetes care among people with both type 1 and 2 diabetes (PWD) and their health care professionals (H…	-	- The study aimed to evaluate the validity, acceptability, and perceived impact of the Danish Diabetes PROM IT tool (DiaProfile), which indicates that these are the measurement properties evaluated. - The abstract mentions that PWD and HCP completed psychometric evaluation scales on acceptability, validity, relevance, usability, and perceived impact, suggesting these are the measurement propertie…	- "Phenomenological, thematic analyses with both inductive and deductive methods were used and all data sources were combined for triangulation." - "PWD and HCP completed psychometric PROM evaluation scales on acceptability, validity, relevance, usability and perceived impact of the PROM intervention." - "Visits/interviews were tape recorded and transcribed for coding." - "Semi-structured intervi…	-	- The method of administration is indicated by the phrase "PWD completed the PROM prior to their visit," suggesting a self-report method. - The frequency of administration is not explicitly mentioned, but it is implied that the PROM was completed once before each visit. - The language of the PROM is not specified in the abstract, but it is likely to be Danish given the context of the Danish Diabe…	- "PWD consistently found PROM easy and acceptable to complete, relevant, understandable and with no major topics missing." - "Triangulation identified consistent PWD and HCP experiences of improved visit preparedness, dialogue quality, care quality and focus, patient participation, and care confidence and experience with PRO use across users." - "This is the first real-world study to characteriz…	-	- The abstract provides primary findings about the performance of the Danish Diabetes PROM (DiaProfile) in terms of acceptability, relevance, and usability. It is noted that patients with diabetes (PWD) found the PROM easy to complete and relevant, with no major topics missing. - The study identified improved visit preparedness, dialogue quality, care quality, patient participation, and care conf…	- "PWD completed the PROM prior to their visit and DiaProfile was used in visit to collaboratively identify individual care needs and options." - "To characterize validity, acceptability and perceived impact of the national Danish Diabetes PROM IT tool (DiaProfile) in routine diabetes care among people with both type 1 and 2 diabetes (PWD) and their health care professionals (HCP)."	-	- The abstract explicitly mentions that the study is conducted in "routine outpatient diabetes care," which indicates the setting of the administration. - The phrase "routine outpatient diabetes care" suggests that the study was conducted in an outpatient setting, as opposed to a hospital or community-dwelling setting. - The mention of "visit" and "collaboratively identify individual care needs a…	- "Aim: To characterize validity, acceptability and perceived impact of the national Danish Diabetes PROM IT tool (DiaProfile) in routine diabetes care among people with both type 1 and 2 diabetes (PWD) and their health care professionals (HCP)." - "Methods: 12 PWD were recruited using a purposive analytical consecutive method in a single-arm mixed-methods qualitative clinical design." - "Results…	-	- The study aimed to assess the validity, acceptability, and perceived impact of the Danish Diabetes PROM IT tool (DiaProfile) in routine diabetes care. - The study involved 12 people with diabetes (PWD), with a mix of type 1 and type 2 diabetes, and their healthcare professionals (HCP). - The results showed that PWD found the PROM easy to complete and relevant, with no major topics missing. - Th…
31		X	754-P: Design of a Protocol and Psychometric Evaluation Questionnaires for a National PRO Diabetes Multisector Pilot Study in Denmark	S. Skovlund, Lise Boel, N. Balk-Møller, Pernille M. Højholt, D. B. Berthelsen, C. Glümer, H. Perrild, D. Hessler, S. Kaplan, P. Jakobsen, N. Ejskjaer	https://doi.org/10.2337/db20-754-p	Diabetes	2020	Validation study (pragmatic mixed-methods study protocol)	- PRO diabetes questionnaire: insufficient information - PRO-DIA-READY Scales: structural/process indicators of person-centred care; insufficient information on number of items and validated version - 6-item PRO-EVAL-P Scale: insufficient information on specific domain and validated version - 8-item PROCON-EVAL-HCP: insufficient information on specific domain and validated version - 13-item PROCO…	- Total sample size: NR - Age range or mean age: NR - Gender distribution (% male/female): NR - Diabetes duration (mean/range): NR - Education level: NR - Specific inclusion/exclusion criteria related to type 2 diabetes: NR - Country (or countries) in which the study (studies) was conducted: Denmark	Not mentioned (the abstract does not provide specific numerical values or statistically significant results related to psychological distress, quality of life, treatment satisfaction, self-management confidence, risk stratification, or depression)	insufficient evidence (the abstract does not provide specific details on measurement properties evaluated, COSMIN rating, evidence level, or validation context)	- Method of administration: Self-report - Frequency of administration: Prior to each visit - Language(s) of PROM: Not mentioned - Scoring method: Not mentioned (newly designed evaluation scales analyzed psychometrically) - Interpretation of results and indications for implementation: Not mentioned (use of various scales and tools for readiness, validity, acceptability, and impact)	- Primary findings about PROM performance: Development of new psychometric assessment tools for evaluating validity, readiness, acceptability, and impact of PRO in diabetes care. - Reliability and validity metrics: Newly designed evaluation scales were analyzed psychometrically. - Comparative performance of different PROMs: Not mentioned. - Any unique insights for Type 2 diabetes population: Not …	Outpatient clinics (diabetes centers and municipality diabetes rehabilitation centers)	- Aim: Develop a protocol and psychometric evaluation questionnaires for a national multi-sector study in Denmark. - Protocol development: Participatory process with people with diabetes and healthcare professionals. - Intervention: Patients fill out PROM before visit; healthcare professionals use PRO IT dialogue tool. - Evaluation tools: PRO-DIA-READY Scales, PRO-EVAL-P Scale, PROCON-EVAL-HCP an…	- "The pragmatic mixed-methods study protocol involved hypothesis testing and exploratory research:" - "A protocol and new psychometric assessment tools for evaluation of validity, readiness, acceptability and impact of PRO in diabetes care were developed and successfully applied in large scale in Denmark." - "The protocol was designed through a participatory process with People With Diabetes (PW…	-	- The study is described as a "pragmatic mixed-methods study protocol," which indicates that it combines both qualitative and quantitative methods. This is characteristic of a mixed-methods study design. - The study involves "hypothesis testing and exploratory research," which suggests that it is not purely observational but includes elements of testing hypotheses, typical of a validation study. …	- "To develop a protocol and set of purpose-built psychometric PRO evaluation questionnaires for a national multi-sector study to evaluate feasibility, acceptability, validity, barriers, facilitators and perceived value of the National Danish PRO diabetes intervention (PRO diabetes questionnaire and dialogue tool) in Denmark." - "The pragmatic mixed-methods study protocol involved hypothesis test…	-	- The abstract mentions the development of a "set of purpose-built psychometric PRO evaluation questionnaires" for a national study, indicating that these are the PROMs used in the study. - The "PRO diabetes questionnaire" is mentioned as part of the intervention, but no specific details about its structure or domains are provided. - The "PRO-DIA-READY Scales" are described as assessing "structur…	- "Disclosure S.E. Skovlund: None. L. Boel: None. N.C. Balk-Moller: None. P.M. Hojholt: None. D.B. Berthelsen: None. C. Glumer: None. H. Perrild: None. D.M. Hessler: Consultant; Self; Eli Lilly and Company. S.H. kaplan: None. P.O. Jakobsen: None. N. Ejskjaer: None. Funding Danish Health Data Board" - "Conclusions: A protocol and new psychometric assessment tools for evaluation of validity, readin…	-	- The abstract does not provide specific numerical data on the total sample size, age range or mean age, gender distribution, diabetes duration, or education level of the participants. - The study was conducted in Denmark, as indicated by the mention of "a national multi-sector study" and "successfully applied in large scale in Denmark." - There is no mention of specific inclusion or exclusion cr…	- "Aim: To develop a protocol and set of purpose-built psychometric PRO evaluation questionnaires for a national multi-sector study to evaluate feasibility, acceptability, validity, barriers, facilitators and perceived value of the National Danish PRO diabetes intervention (PRO diabetes questionnaire and dialogue tool) in Denmark." - "The intervention involved that PWD fill out the PROM prior to …	-	- The abstract primarily focuses on the development and application of a protocol and psychometric evaluation questionnaires for a national diabetes study in Denmark. - It mentions the use of various scales and tools to evaluate aspects such as readiness, acceptability, and impact, but does not provide specific numerical values or statistically significant results related to psychological distres…	- "The new tools are available for comparative PRO research studies." - "Newly designed evaluation scales were analyzed psychometrically." - "A protocol and new psychometric assessment tools for evaluation of validity, readiness, acceptability and impact of PRO in diabetes care were developed and successfully applied in large scale in Denmark."	-	- The abstract mentions that new psychometric assessment tools were developed and analyzed psychometrically, which implies that some form of validation was conducted. - The tools were designed to evaluate validity, readiness, acceptability, and impact, suggesting that validity was one of the measurement properties evaluated. - However, the abstract does not provide specific details on the measure…	- "The pragmatic mixed-methods study protocol involved hypothesis testing and exploratory research: 1) PRO-DIA-READY Scales for Clinic and HCP PRO-Diabetes Readiness (incl. structural/process indicators of person-centred care). 2) 6-item PRO-EVAL-P Scale completed by PWD after the PROM. 3) 8-item PROCON-EVAL-HCP and 13-item PROCON-EVAL-PWD scales completed by HCPs and PWD after the visit, 4) Clin…	-	- The abstract mentions that PWD fill out the PROM prior to their visit, indicating that the method of administration is self-report. - The frequency of administration is not explicitly mentioned, but it is implied that the PROM is completed before each visit. - The language(s) of the PROM are not specified in the abstract. - The scoring method is not detailed in the abstract, but it is mentioned…	- "Aim: To develop a protocol and set of purpose-built psychometric PRO evaluation questionnaires for a national multi-sector study to evaluate feasibility, acceptability, validity, barriers, facilitators and perceived value of the National Danish PRO diabetes intervention (PRO diabetes questionnaire and dialogue tool) in Denmark." - "The pragmatic mixed-methods study protocol involved hypothesis…	-	- The abstract primarily focuses on the development and application of a protocol and psychometric evaluation questionnaires for a national diabetes study in Denmark. - The study involved the creation of several scales and tools to evaluate the performance of the PRO diabetes intervention, including the PRO-DIA-READY Scales, PRO-EVAL-P Scale, PROCON-EVAL-HCP and PROCON-EVAL-PWD scales, and clinic…	- "The protocol was designed through a participatory process with People With Diabetes (PWD), multi-disciplinary representatives of diabetes centres and municipality diabetes rehabilitation centres from 3 regions of Denmark." - "The intervention involved that PWD fill out the PROM prior to their visit and the Health Care Professional (HCP) uses a PRO IT dialogue tool to collaboratively evaluate n…	-	- The abstract mentions that the protocol was designed with representatives from "diabetes centres and municipality diabetes rehabilitation centres from 3 regions of Denmark." This suggests that the setting includes both diabetes centers and rehabilitation centers, which are typically outpatient settings. - The intervention involves patients filling out a PROM (Patient-Reported Outcome measure) b…	- "Aim: To develop a protocol and set of purpose-built psychometric PRO evaluation questionnaires for a national multi-sector study to evaluate feasibility, acceptability, validity, barriers, facilitators and perceived value of the National Danish PRO diabetes intervention (PRO diabetes questionnaire and dialogue tool) in Denmark." - "Conclusions: A protocol and new psychometric assessment tools …	-	- The abstract describes the aim of the study as developing a protocol and psychometric evaluation questionnaires for a national multi-sector study in Denmark. - The protocol was developed through a participatory process involving people with diabetes and healthcare professionals, indicating a collaborative approach. - The intervention involves patients filling out a PROM (Patient-Reported Outcom…
32		X	956-P: Patient-Reported Outcomes and Improved Glycemic Control with CGM in Well-Controlled Elderly Diabetes Patients	Š. Volčanšek, M. Lunder, A. Janež	https://doi.org/10.2337/DB19-956-P	Diabetes	2019	Observational study	insufficient information (the abstract does not specify the exact names, domains, number of items, or validation status of the PROMs used)	- Total sample size: 25 - Age range or mean age: Mean age 67±6 years - Gender distribution (% male/female): NR - Diabetes duration (mean/range): NR - Education level: NR - Specific inclusion/exclusion criteria related to type 2 diabetes: NR - Country (or countries) in which the study (studies) was conducted: NR	- Prevalence of psychological distress: Not mentioned - Quality of life measurements: Not mentioned - Treatment satisfaction levels: Positive subjective outcomes; keen to adopt CGM - Self-management confidence: Not mentioned - Any risk stratification insights: Not mentioned - Depression: Not mentioned	insufficient evidence (the abstract does not provide specific details about measurement properties, COSMIN rating, evidence level, or validation context for the PROMs used)	- Method of administration: Self-report (questionnaires) - Frequency of administration: Not mentioned - Language(s) of PROM: Not mentioned - Scoring method: Not mentioned - Interpretation of results and indications for implementation: Not mentioned	- Primary findings about PROM performance: PROMs showed positive subjective outcomes with no additional emotional burden detected. - Reliability and validity metrics: Not mentioned. - Comparative performance of different PROMs: Not mentioned. - Any unique insights for Type 2 diabetes population: Not mentioned.	Not mentioned (the abstract does not specify the setting of administration)	The study investigated the use of Continuous Glucose Monitoring (CGM) in well-controlled elderly diabetes patients on multiple daily insulin injections (MDI). It found that CGM improved glycemic control by increasing time in range and reducing glycemic variability without adding emotional burden. Elderly patients reported positive subjective outcomes and were willing to adopt CGM.	- "The aim of present study was to investigate CGM as a tool for optimizing and personalizing treatment goals in elderly." - "PROMs were measured by questionnaires." - "Glycemic control metrics (time in range (TIR), glycemic variability expressed by Coefficient of Variation (CV)) were compared by paired samples T-test." - "Blinded CGM was followed by real-time CGM use." - "Elderly patients (n=25,…	-	- The study involves instructing patients to use a CGM device and then measuring outcomes, which suggests an intervention is being tested. - The use of "blinded CGM" followed by "real-time CGM use" indicates a before-and-after comparison, which is characteristic of an observational study. - The comparison of glycemic control metrics using paired samples T-test further supports the observational n…	- "PROMs were measured by questionnaires." - "Integrative diabetes care encompasses Patient Reported Outcome Measures (PROMs); instruments to measure patients’ perceptions of treatment options."	-	- The abstract mentions the use of "Patient Reported Outcome Measures (PROMs)" and states that they were measured by questionnaires. However, it does not specify the exact names of the PROMs used, the specific domains they measured, the number of items in the questionnaires, or whether they were validated versions. - The abstract lacks detailed information about the PROMs, which is necessary to p…	- "Elderly patients (n=25, age 67±6 years, HbA1c=7.1±0.7%) treated with MDI were instructed to use a CGM device." - "The aim of present study was to investigate CGM as a tool for optimizing and personalizing treatment goals in elderly."	-	- The total sample size is explicitly mentioned as "n=25." - The mean age of the participants is given as "67±6 years," which indicates a range of approximately 61 to 73 years. - There is no mention of gender distribution, so this is "NR." - There is no information provided about the duration of diabetes, so this is "NR." - There is no mention of education level, so this is "NR." - The abstract d…	- "Despite confronted with novel diabetes technology, the elderly reported of positive subjective outcomes and were keen to adopt CGM." - "The aim of present study was to investigate CGM as a tool for optimizing and personalizing treatment goals in elderly." - "Introduction of CGM use in well controlled diabetes patients on MDI results in more stable glycemia and more time spent in target range; …	-	- The abstract mentions that the study aimed to investigate CGM as a tool for optimizing treatment goals, which implies an interest in psychological and psychosocial outcomes. - The use of PROMs (Patient Reported Outcome Measures) suggests that the study collected data on patient perceptions, which could include quality of life, treatment satisfaction, and self-management confidence. - The statem…	- "Conclusion: Introduction of CGM use in well controlled diabetes patients on MDI results in more stable glycemia and more time spent in target range; without additional diabetes treatment related emotional burden detected." - "PROMs were measured by questionnaires." - "Objective: Integrative diabetes care encompasses Patient Reported Outcome Measures (PROMs); instruments to measure patients’ pe…	-	- The abstract mentions the use of Patient Reported Outcome Measures (PROMs) to measure patients' perceptions of treatment options, indicating that PROMs were part of the study. - The abstract states that PROMs were measured by questionnaires, which implies that some form of validation or evaluation of these measures was likely conducted. - However, the abstract does not provide specific details …	- "PROMs were measured by questionnaires." - "The aim of present study was to investigate CGM as a tool for optimizing and personalizing treatment goals in elderly."	-	- The abstract mentions that Patient-Reported Outcome Measures (PROMs) were measured by questionnaires, which indicates the method of administration as self-report. - There is no specific mention of the frequency of administration, language(s) used, scoring method, or interpretation of results in the abstract. - The abstract does not provide detailed information on the PROM administration beyond …	- "Despite confronted with novel diabetes technology, the elderly reported of positive subjective outcomes and were keen to adopt CGM." - "PROMs were measured by questionnaires." - "Objective: Integrative diabetes care encompasses Patient Reported Outcome Measures (PROMs); instruments to measure patients’ perceptions of treatment options." - "Conclusion: Introduction of CGM use in well controlled…	-	- The abstract mentions that PROMs were used to measure patients' perceptions of treatment options, indicating that PROMs were part of the study. - The study aimed to investigate CGM as a tool for optimizing treatment goals, which implies that PROMs were used to assess patient perceptions related to CGM. - The conclusion states that there was no additional emotional burden detected, suggesting th…	- "The aim of present study was to investigate CGM as a tool for optimizing and personalizing treatment goals in elderly." - "Elderly patients (n=25, age 67±6 years, HbA1c=7.1±0.7%) treated with MDI were instructed to use a CGM device."	-	- The abstract mentions that the study involved "elderly patients" who were "treated with MDI," which suggests that the setting could be related to their usual care environment. - The focus on "optimizing and personalizing treatment goals in elderly" implies that the study might have been conducted in a setting where such personalized care is feasible, such as an outpatient clinic or community-dw…	- "Introduction of CGM use in well controlled diabetes patients on MDI results in more stable glycemia and more time spent in target range; without additional diabetes treatment related emotional burden detected." - "The aim of present study was to investigate CGM as a tool for optimizing and personalizing treatment goals in elderly." - "Despite confronted with novel diabetes technology, the elde…	-	- The abstract provides an objective that involves using Patient Reported Outcome Measures (PROMs) to assess patients' perceptions of treatment options, indicating a focus on patient-centered outcomes. - The study aimed to investigate Continuous Glucose Monitoring (CGM) as a tool for optimizing and personalizing treatment goals in elderly patients, which suggests a focus on improving glycemic con…
33		X	962-P: Interim Real-World Ten-Site Data from the National Danish PRO Diabetes Multisector Study (M-PRODIA) Engaging 460 Persons with Diabetes and 30 Health Care Professionals Shows High Acceptability and Benefits	N. Ejskjaer, Pernille H. Kjaer, D. B. Berthelsen, S. Kaplan, P. Jakobsen, C. Glümer, S. Skovlund	https://doi.org/10.2337/db22-962-p	Diabetes	2022	Observational study (multi-center real-world PRO pilot study with participatory multi-stakeholder research design)	- Exact name of each PROM: National psychometric PRO Diabetes Questionnaire & Decision-Algorithm - Specific domain measured: General health/wellbeing, daily life with diabetes, diabetes distress, self-care, BG regulation, symptoms, access to care, personal goals and priorities - Number of items in the questionnaire: 36-70 items - Validated version: Insufficient information - Scoring mechanisms: I…	- Total sample size: 460 Persons with Diabetes, 30 Health Care Professionals - Age range or mean age: NR - Gender distribution (% male/female): NR - Diabetes duration (mean/range): NR - Education level: NR - Specific inclusion/exclusion criteria related to type 2 diabetes: NR - Country (or countries) in which the study (studies) was conducted: Denmark	Not mentioned (the abstract does not provide specific psychological and psychosocial findings such as prevalence rates, quality of life measurements, treatment satisfaction levels, self-management confidence, risk stratification insights, or depression)	insufficient evidence (the abstract does not provide specific details on measurement properties, COSMIN rating, evidence level, or validation context)	- Method of administration: Self-report (PWD fills out PRO before visit), Digital (VBHC-PRO IT Tool) - Frequency of administration: Not mentioned - Language(s) of PROM: Not mentioned - Scoring method: Not mentioned - Interpretation of results and indications for implementation: Not mentioned	- Primary findings about PROM performance: High acceptability and benefits related to active engagement and person-centred care. - Reliability and validity metrics: Not mentioned. - Comparative performance of different PROMs: Not mentioned. - Any unique insights for Type 2 diabetes population: Not mentioned.	Not mentioned (the abstract does not specify the type of healthcare settings involved in the study)	- Introduction: A national value-based health care project, VBHC-PRO-DIA, was initiated in 2017 to develop and evaluate a scalable solution for value based diabetes care in Denmark. - Study Design: Participatory multi-stakeholder research design process involving > 70 PWD and HCPs. - Results: National PRO Model involves PWD filling out PRO before visits for collaborative care; interim data from 1…	- "Implementation planning, data-driven VBHC model design and effectiveness study." - "A multi-center real-world PRO pilot study of public health potential (RE-AIM)" - "A participatory multi-stakeholder research design process 2017-2020 with systematic involvement of > 70 PWD using interviews, workshops, clinical & qualitative research:"	-	- The study involves a "participatory multi-stakeholder research design process," which suggests an interactive and collaborative approach involving multiple stakeholders, including patients with diabetes (PWD). This indicates a participatory action research design, which is not explicitly listed in the options. - The mention of "interviews, workshops, clinical & qualitative research" suggests a …	- "A national psychometric PRO Diabetes Questionnaire & Decision-Algorithm." - "A multi-dimensional PRO questionnaire (36-70 items) covering: General health/wellbeing, daily life with diabetes, diabetes distress, self-care, BG regulation, symptoms, access to care, personal goals and priorities."	-	- The abstract mentions a "national psychometric PRO Diabetes Questionnaire & Decision-Algorithm," which suggests that this is the primary PROM used in the study. - The questionnaire is described as "multi-dimensional" and covers several specific domains: General health/wellbeing, daily life with diabetes, diabetes distress, self-care, BG regulation, symptoms, access to care, and personal goals a…	- "Real-world 10-site PRO study : Interim data: > 460 PWD/ 30 HCPs showed high acceptability and experience of benefits related to active engagement of PWD and person-centred diabetes care quality." - "A national value-based health care project, VBHC-PRO-DIA, was initiated in 2017 to develop and evaluate a scalable solution for value based diabetes care in Denmark."	-	- The total sample size is explicitly mentioned as "460 Persons with Diabetes and 30 Health Care Professionals." - The country where the study was conducted is clearly stated as "Denmark." - There is no mention of age range or mean age, gender distribution, diabetes duration, education level, or specific inclusion/exclusion criteria related to type 2 diabetes in the abstract. - Since these detail…	- "A multi-dimensional PRO questionnaire (36-70 items) covering: General health/wellbeing, daily life with diabetes, diabetes distress, self-care, BG regulation, symptoms, access to care, personal goals and priorities." - "Real-world 10-site PRO study : Interim data: > 460 PWD/ 30 HCPs showed high acceptability and experience of benefits related to active engagement of PWD and person-centred diab…	-	- The abstract mentions a multi-dimensional PRO questionnaire that covers various aspects, including "diabetes distress," which is related to psychological distress. However, it does not provide specific prevalence rates or statistical significance. - The abstract does not explicitly mention "quality of life measurements," "treatment satisfaction levels," "self-management confidence," or "depress…	- "A multi-dimensional PRO questionnaire (36-70 items) covering: General health/wellbeing, daily life with diabetes, diabetes distress, self-care, BG regulation, symptoms, access to care, personal goals and priorities." - "A national psychometric PRO Diabetes Questionnaire & Decision-Algorithm."	-	- The abstract mentions the development of a "national psychometric PRO Diabetes Questionnaire & Decision-Algorithm," which suggests that some form of measurement properties evaluation was conducted. However, it does not specify which properties were evaluated (e.g., reliability, validity). - The abstract describes the content of the PRO questionnaire but does not provide any information on the C…	- "National PRO Model: PWD fills out PRO before visit." - "A participatory multi-stakeholder research design process 2017-2020 with systematic involvement of > 70 PWD using interviews, workshops, clinical & qualitative research:" - "A national psychometric PRO Diabetes Questionnaire & Decision-Algorithm." - "A VBHC-PRO IT Tool for seamless use of outcome data in routine diabetes care." - "A multi…	-	- The abstract mentions a "participatory multi-stakeholder research design process" involving interviews and workshops, which suggests that these methods were used in the development and administration of the PROM. - The mention of a "national psychometric PRO Diabetes Questionnaire & Decision-Algorithm" indicates that a structured questionnaire was used, but it does not specify the method of adm…	- "Real-world 10-site PRO study : Interim data: > 460 PWD/ 30 HCPs showed high acceptability and experience of benefits related to active engagement of PWD and person-centred diabetes care quality." - "A multi-dimensional PRO questionnaire (36-70 items) covering: General health/wellbeing, daily life with diabetes, diabetes distress, self-care, BG regulation, symptoms, access to care, personal goa…	-	- The abstract mentions that the real-world study showed "high acceptability and experience of benefits" related to the use of patient-reported outcomes (PROs) in diabetes care. This suggests that the PROs were effective in engaging patients and improving care quality. - The description of the multi-dimensional PRO questionnaire provides insight into its content, covering various aspects of diabe…	- "Real-world 10-site PRO study : Interim data: > 460 PWD/ 30 HCPs showed high acceptability and experience of benefits related to active engagement of PWD and person-centred diabetes care quality." - "A national value-based health care project, VBHC-PRO-DIA, was initiated in 2017 to develop and evaluate a scalable solution for value based diabetes care in Denmark."	-	- The abstract mentions a "national value-based health care project" and a "real-world 10-site PRO study," which suggests that the study was conducted across multiple sites within Denmark. - The term "real-world" implies that the study was conducted in actual healthcare settings rather than in a controlled or artificial environment. - The mention of "10-site" suggests that the study was conducted…	- "Introduction: A national value-based health care project, VBHC-PRO-DIA, was initiated in 2017 to develop and evaluate a scalable solution for value based diabetes care in Denmark." - "Results: National PRO Model: PWD fills out PRO before visit. PRO is used in-visit for collaborative, focused, whole-person care." - "We present the study design for this national project." - "Real-world 10-site P…	-	- The abstract introduces a national project called VBHC-PRO-DIA, which aims to develop and evaluate a scalable solution for value-based diabetes care in Denmark. This provides context for the project's purpose. - The study design is presented, which includes a participatory multi-stakeholder research design process involving patients with diabetes (PWD) and healthcare professionals (HCPs). - The…
34		X	1107-P: Reporting on the Full Clinical Implementation of the Digital Danish National PROMS Tool—Optimising Routine Diabetes Outpatient Care and Connecting Each Person with Diabetes Directly with the National IT-Infrastructure	Niels Ejskjaer	https://doi.org/10.2337/db24-1107-p	Diabetes	2024	Validation study (involves the development and validation of tools and their implementation in practice)	- Exact name of each PROM: Insufficient information - Specific domain measured: treatment burden, selfcare ability, self-reported health - Number of items in the questionnaire: Insufficient information - Validated version: Insufficient information	- Total sample size: +600 PwD, +40 HCP - Age range or mean age: NR - Gender distribution (% male/female): NR - Diabetes duration (mean/range): NR - Education level: NR - Specific inclusion/exclusion criteria related to type 2 diabetes: NR - Country (or countries) in which the study (studies) was conducted: Denmark	Not mentioned (the abstract does not provide specific psychological or psychosocial findings or data)	insufficient evidence (the abstract does not provide specific details on measurement properties evaluated, COSMIN rating, evidence level, or validation context)	- Method of administration: Digital - Frequency of administration: Not mentioned - Language(s) of PROM: Not mentioned - Scoring method: Not mentioned (Decision-Algorithm implied) - Interpretation of results and indications for implementation: Not explicitly mentioned (adds value to person-centered care)	- Primary findings about PROM performance: The tool is highly accepted and shows benefits related to active engagement and person-centered care. - Reliability and validity metrics: Not mentioned. - Comparative performance of different PROMs: Not mentioned. - Any unique insights for Type 2 diabetes population: Secures individualized consultation and identifies uncovered needs.	Hospitals (outpatient clinics)	- Developed a national Danish digital Patient-Reported Outcome (PRO) diabetes tool. - Aimed to individualize routine diabetes care by involving patient perspectives and needs. - Fully implemented at all hospitals in the region and nationally in Denmark. - Highly accepted and adds value to person-centered care. - Connects patients, healthcare providers, and national IT infrastructure.	- "A systematic participatory multi-stakeholder research design process with systematic involvement of +600 PwD and +40 HCP using interviews, workshops, clinical & qualitative research: 1) A minimal patient-important diabetes outcome domain set (VBHC structure). 2) A unified PRO diabetes “logic model” to use PRO to drive health value. 3) A national psychometric PRO Questionnaire & Decision-Algori…	-	- The abstract describes a "systematic participatory multi-stakeholder research design process," which suggests a structured approach involving multiple stakeholders. - The involvement of "interviews, workshops, clinical & qualitative research" indicates a mixed-methods approach, which is common in participatory research designs. - The development of a "minimal patient-important diabetes outcome …	- "A seamless one-click IT-tool for use of outcome data in routine diabetes care coupling the PwD and national infrastructure." - "A national psychometric PRO Questionnaire & Decision-Algorithm built on nine detected domains (i.e.: treatment burden, selfcare ability, self-reported health)." - "a national Danish digital Patient-Reported Outcome (PRO) diabetes tool"	-	- The abstract mentions the development of a "national Danish digital Patient-Reported Outcome (PRO) diabetes tool," which suggests that this is the primary PROM used in the study. - The tool is described as a "national psychometric PRO Questionnaire & Decision-Algorithm built on nine detected domains," which indicates that it measures multiple domains related to diabetes care. - The specific dom…	- "A systematic participatory multi-stakeholder research design process with systematic involvement of +600 PwD and +40 HCP using interviews, workshops, clinical & qualitative research:" - "2018-2021 funded by the Danish Regions, North Denmark Region and Danish Health Data Authority." - "Now fully implemented at all 4 hospitals in our region and nationally in Denmark."	-	- The total sample size is partially mentioned with "+600 PwD and +40 HCP," indicating the involvement of over 600 persons with diabetes and over 40 healthcare professionals. - There is no mention of the age range or mean age of the participants. - Gender distribution is not mentioned in the abstract. - Diabetes duration is not specified in the abstract. - Education level is not mentioned in the …	- "This tool is highly accepted and shows benefits related to an active engagement of PWD focusing on person-centred individual diabetes care and adds value to the delivery of quality person-centered care." - "Secures an individualized consultation and identifies uncovered needs and deploys action plans accordingly." - "A national psychometric PRO Questionnaire & Decision-Algorithm built on nine …	-	- The abstract mentions the development of a "national psychometric PRO Questionnaire & Decision-Algorithm" which includes domains such as "treatment burden, selfcare ability, self-reported health." These domains are related to psychological and psychosocial aspects of diabetes care, but the abstract does not provide specific findings or data on these domains. - The abstract states that the tool …	- "This tool is highly accepted and shows benefits related to an active engagement of PWD focusing on person-centred individual diabetes care and adds value to the delivery of quality person-centered care." - "A national psychometric PRO Questionnaire & Decision-Algorithm built on nine detected domains (i.e.: treatment burden, selfcare ability, self-reported health)."	-	- The abstract mentions the development of a "national psychometric PRO Questionnaire & Decision-Algorithm," which suggests that some form of measurement properties evaluation was conducted. However, it does not specify which properties were evaluated (e.g., reliability, validity). - There is no mention of a COSMIN rating or quality assessment, nor is there any information on the evidence level f…	- "A seamless one-click IT-tool for use of outcome data in routine diabetes care coupling the PwD and national infrastructure." - "This tool is highly accepted and shows benefits related to an active engagement of PWD focusing on person-centred individual diabetes care and adds value to the delivery of quality person-centered care." - "A national psychometric PRO Questionnaire & Decision-Algorith…	-	- The abstract mentions a "national psychometric PRO Questionnaire & Decision-Algorithm," which suggests that the PROM is administered through a digital platform, as indicated by the "seamless one-click IT-tool." - The method of administration is likely digital, given the mention of an "IT-tool" and the context of connecting patients with the national IT-infrastructure. - The frequency of adminis…	- "We report on the full clinical national implementation of a digital scalable diabetes PROMS tool, connecting the person with diabetes, the healthcare provider and the national IT-infrastructure." - "Secures an individualized consultation and identifies uncovered needs and deploys action plans accordingly." - "This tool is highly accepted and shows benefits related to an active engagement of PW…	-	- The abstract mentions that the tool is "highly accepted" and shows benefits in terms of engagement and person-centered care, which suggests positive primary findings about PROM performance. - The tool is described as "digital scalable," indicating its potential for widespread use and effectiveness in connecting patients, healthcare providers, and national IT infrastructure. - The abstract highl…	- "Now fully implemented at all 4 hospitals in our region and nationally in Denmark." - "We report on the full clinical national implementation of a digital scalable diabetes PROMS tool, connecting the person with diabetes, the healthcare provider and the national IT-infrastructure." - "A seamless one-click IT-tool for use of outcome data in routine diabetes care coupling the PwD and national inf…	-	- The abstract mentions that the digital tool is "fully implemented at all 4 hospitals in our region and nationally in Denmark," indicating that the primary setting for the administration of this tool is within hospitals. - The focus on "routine diabetes care" suggests that the setting is likely outpatient clinics within these hospitals, as routine care is often provided in outpatient settings. -…	- "Reporting on behalf of the VBHC-PRO-DIA Research Team." - "Our dedicated research team developed a national Danish digital Patient-Reported Outcome (PRO) diabetes tool to enable and advance multi-sectorial person-centered diabetes care." - "Now fully implemented at all 4 hospitals in our region and nationally in Denmark." - "Aim: To individualize routine diabetes care in daily practice by invo…	-	- The abstract describes the development and implementation of a digital Patient-Reported Outcome (PRO) diabetes tool in Denmark. - The tool aims to individualize routine diabetes care by involving patient perspectives and needs. - The tool is fully implemented in hospitals and nationally, indicating a successful rollout. - The results highlight the tool's acceptance and benefits in enhancing per…
35		X	1942-LB: Detecting Unmet Psychosocial Needs in Adult Persons with Diabetes—First Data from Our National Danish Diabetes PROMS Questionnaire DiaProfil	Amar Nikontovic, L. Troelsen, Lise MELLERGAARD NØRGAARD, Niels Ejskjaer	https://doi.org/10.2337/db24-1942-lb	Diabetes	2024	Cross-sectional survey	- Exact name of each PROM: DiaProfil - Specific domain measured: sleep quality, sexual health, blood sugar regulation, diabetes management, diabetes stress or depression - Number of items in the questionnaire: 91 parameters across 9 domains - Validated version: insufficient information	- Total sample size: 1525 - Age range or mean age: Mean age = 50.9 years - Gender distribution (% male/female): Male = 57%, Female = 43% - Diabetes duration (mean/range): NR - Education level: NR - Specific inclusion/exclusion criteria related to type 2 diabetes: NR - Country (or countries) in which the study (studies) was conducted: Denmark	- Prevalence of psychological distress: 14.6% in need of professional assistance for diabetes stress or depression - Quality of life measurements: Average WHO-5 score 63.7 points (lower than national Danish non-diabetes score of 68.5 points) - Treatment satisfaction levels: Not mentioned - Self-management confidence: 30% lacked confidence in their own diabetes management - Risk stratification ins…	insufficient evidence (the abstract does not provide specific details on measurement properties, COSMIN rating, or evidence level)	- Method of administration: Digital - Frequency of administration: Not explicitly mentioned - Language(s) of PROM: Likely Danish - Scoring method: Quantitative (frequencies and percentages) - Interpretation of results and indications for implementation: Identifying unmet psychosocial needs for individualized action planning	- Primary findings about PROM performance: DiaProfil identifies unmet psychosocial needs and provides psychometric descriptions of these needs. - Reliability and validity metrics: Response rate of 72%, average WHO-5 score of 63.7 points compared to national non-diabetes score of 68.5 points. - Comparative performance of different PROMs: Comparison of WHO-5 scores between diabetes and non-diabetes…	Hospital outpatient clinics	- Introduction: Developed a digital questionnaire (DiaProfil) to identify unmet psychosocial needs in persons with diabetes. - Objective: Describe the prevalence of psychosocial needs in the North Denmark Region hospital population. - Results: 1525 participants; average age 50.9 years; WHO-5 score 63.7 points; prevalence of disturbed sleep (40%), sexual health issues (18%), inadequate blood sugar…	- "T-tests were used to examine differences between variables." - "The prevalence of each variable was determined using frequencies and percentages, while distributions were examined to clarify variable spread." - "All PwD attending the outpatient clinic at Aalborg University Hospitals, completing the DiaProfil questionnaire (9 domains with 91 parameters) were included." - "This study is the firs…	-	- The study involves collecting data from patients with diabetes (PwD) who completed a questionnaire, which suggests a survey-like approach. - The focus on determining the prevalence of variables and examining distributions indicates a cross-sectional approach, as it involves measuring the prevalence of conditions at a single point in time. - The use of frequencies, percentages, and T-tests to an…	- "the national Danish Patient-Reported Outcome (PRO) fully digital questionnaire (#DiaProfil)." - "DiaProfil identifies unmet psycho-social needs addressing appropriate individual action plans." - "This study is the first to psychometrically describe the magnitudes of need for selected psycho-social domains in our hospital population in the North Denmark Region." - "completing the DiaProfil ques…	-	- The abstract mentions a single PROM, which is the "DiaProfil" questionnaire. This is the primary PROM used in the study. - The DiaProfil questionnaire is described as a "fully digital" tool, indicating its format. - The questionnaire assesses "9 domains with 91 parameters," which suggests it covers a wide range of psychological and psychosocial domains. - Specific domains mentioned include "sle…	- "1525 PwD (870 men and 655 women) with an average age of 50.9 years were included." - "This study is the first to psychometrically describe the magnitudes of need for selected psycho-social domains in our hospital population in the North Denmark Region." - "It is now fully implemented in all 4 hospitals in our region (uptake 600.000 inhabitants)." - "Response rate 72"	-	- The total sample size is explicitly mentioned as 1525 participants with diabetes. - The mean age of the participants is given as 50.9 years. - The gender distribution is provided with 870 men and 655 women, which can be calculated into percentages: men = 57% (870/1525), women = 43% (655/1525). - The country where the study was conducted is Denmark, specifically in the North Denmark Region. - Th…	- "We detected impacted sleep quality (40% disturbed sleep), sexual health (18% difficulty with intercourse), blood sugar regulation (39% report inadequate control), diabetes management (30% lacked confidence in their own diabetes management) and diabetes stress or depression (14,6 % in need of professional assistance)." - "This study describes the prevalence of specific psycho-social need domain…	-	- The study provides prevalence data for several psychosocial domains: sleep quality (40% disturbed), sexual health (18% difficulty with intercourse), blood sugar regulation (39% inadequate control), diabetes management (30% lacked confidence), and diabetes stress or depression (14.6% in need of professional assistance). - The average WHO-5 score is 63.7 points, which is lower than the national D…	- "T-tests were used to examine differences between variables." - "The prevalence of each variable was determined using frequencies and percentages, while distributions were examined to clarify variable spread." - "This study is the first to psychometrically describe the magnitudes of need for selected psycho-social domains in our hospital population in the North Denmark Region."	-	- The abstract mentions that the study is the first to "psychometrically describe the magnitudes of need for selected psycho-social domains," which implies some level of measurement property evaluation, specifically in terms of describing the prevalence and distribution of variables. - The use of frequencies, percentages, and T-tests suggests an examination of the distribution and differences bet…	- "the national Danish Patient-Reported Outcome (PRO) fully digital questionnaire (#DiaProfil)." - "This study describes the prevalence of specific psycho-social need domains in adult PwD enabling individualized action planning." - "The prevalence of each variable was determined using frequencies and percentages, while distributions were examined to clarify variable spread." - "Response rate 72" …	-	- The method of administration is indicated as "fully digital," which suggests that the PROM is administered digitally. - The frequency of administration is not explicitly mentioned in the abstract, but it is implied that it is administered to all PwD attending the outpatient clinic. - The language of the PROM is not specified, but since it is a national Danish questionnaire, it is likely adminis…	- "DiaProfil identifies unmet psycho-social needs addressing appropriate individual action plans." - "This study is the first to psychometrically describe the magnitudes of need for selected psycho-social domains in our hospital population in the North Denmark Region." - "1525 PwD (870 men and 655 women) with an average age of 50.9 years were included. Response rate 72" - "The average WHO-5 score…	-	- The abstract mentions that DiaProfil is used to identify unmet psychosocial needs, which is a primary finding about its performance in addressing these needs. - The study provides psychometric descriptions of the magnitudes of need for selected psychosocial domains, which is relevant to the reliability and validity of DiaProfil. - The response rate of 72% indicates the effectiveness of DiaProfi…	- "All PwD attending the outpatient clinic at Aalborg University Hospitals, completing the DiaProfil questionnaire (9 domains with 91 parameters) were included." - "It is now fully implemented in all 4 hospitals in our region (uptake 600.000 inhabitants)."	-	- The abstract mentions that the DiaProfil questionnaire is "fully implemented in all 4 hospitals in our region," indicating that the setting for the administration of the questionnaire is within these hospitals. - Additionally, it specifies that the study included "all PwD attending the outpatient clinic at Aalborg University Hospitals," which further confirms that the setting is outpatient clin…	- "Introduction & Objectives: Persons with diabetes (PwD) and our VBS-PRO-DIA research team developed the national Danish Patient-Reported Outcome (PRO) fully digital questionnaire (#DiaProfil)." - "This study is the first to psychometrically describe the magnitudes of need for selected psycho-social domains in our hospital population in the North Denmark Region." - "Results: 1525 PwD (870 men an…	-	- The abstract introduces the development of a digital questionnaire called DiaProfil, which is used to identify unmet psychosocial needs in persons with diabetes (PwD). - The study aims to describe the magnitudes of need for selected psychosocial domains in the hospital population of the North Denmark Region. - The results section provides specific data on the prevalence of various psychosocial …
36			A cross-sectional study to evaluate the validity of a novel patient-reported outcome measure of medication adherence in Type 2 Diabetes	J. Wells, A. El-Husseini, A. Jaffar, K. Dolgin, G. Hubert, R. Kayyali	https://doi.org/10.1093/IJPP/RIAB015.036	-	2021	Cross-sectional validation study	- SPUR®: Social (S), Psychological (P), Usage (U), Rationale (R) - BeMQ-General®: Psychological (P) - MARS-10®: Usage (U) - BeMQ-Specific®: Rationale (R) - Insufficient information: Number of items in each questionnaire, validated version	- Total sample size: 149 - Age range or mean age: Modal age range: 60–69 years - Gender distribution (% male/female): Male: 52.4%, Female: 47.6% - Diabetes duration (mean/range): NR - Education level: Predominantly educated to degree level (29.5%) - Specific inclusion/exclusion criteria related to type 2 diabetes: Confirmed diagnosis of T2D, prescribed a minimum of one anti-hyperglycaemic medicin…	Not mentioned (the paper does not provide specific psychological or psychosocial findings beyond the correlation with other PROMs)	- Measurement properties evaluated: Validity - COSMIN rating or quality assessment: Not mentioned - Evidence level for measurement properties: Moderate to strong positive correlations - Specific validation context: South London cross-sectional study involving adult participants with Type 2 Diabetes	- Method of administration: Face-to-face - Frequency of administration: Single administration (implied) - Language(s) of PROM: Not specified - Scoring method: Pearson's correlation coefficients and T tests - Interpretation of results: Assessing strength of association with other PROMs and correlation with MPR; reliable measure of medication adherence factors without overestimation	- Primary findings about PROM performance: SPUR® shows moderate to strong positive correlations with other validated PROMs for factors P, U, and R. - Reliability and validity metrics: SPUR® has a strong correlation to MPR (r=0.281, p=<0.0001) and does not overestimate adherence. - Comparative performance of different PROMs: SPUR® has the strongest correlation to MPR compared to other validated to…	Community pharmacies in South London	- The average medication adherence among patients with chronic diseases is roughly 50%. - A novel PROM called SPUR was evaluated for its validity in assessing medication adherence in Type 2 Diabetes. - SPUR assesses four key factors: Social, Psychological, Usage, and Rationale. - The study compared SPUR against previously validated PROMs and found moderate to strong positive correlations. - SPUR …	- "This South London cross-sectional study surveyed adult participants with a confirmed diagnosis of T2D prescribed a minimum of one anti-hyperglycaemic medicine." - "To compare the validity of SPUR® against previously validated PROMs in patients with T2D." - "The survey consisted of questions relating to socio-demographic and clinical data, the SPUR® tool and three previously validated PROMs (Be…	-	- The study is explicitly described as a "cross-sectional study," which indicates that it involves collecting data from a population at a single point in time to assess the relationship between variables. - The study aims to "compare the validity of SPUR® against previously validated PROMs," which suggests a validation study design, as it evaluates the effectiveness of a new tool against existing…	- "This study has evaluated a novel PROM as part of a wider international research initiative focused on Type 2 Diabetes (T2D) which assesses four key factors of MA referred to as Social (S), Psychological (P), Usage (U) and Rationale (R), in short SPUR®." - "The survey consisted of questions relating to socio-demographic and clinical data, the SPUR® tool and three previously validated PROMs (BeM…	-	- The paper introduces a novel PROM called SPUR®, which assesses four key factors of medication adherence: Social (S), Psychological (P), Usage (U), and Rationale (R). - Three previously validated PROMs are used as comparators: BeMQ-General®, MARS-10®, and BeMQ-Specific®. These are used to evaluate factors P, U, and R, respectively. - The paper does not provide specific details about the number o…	- "The survey response rate was 21.6% (n=149/690)." - "The modal age range for participants was 60–69 years of age (40.1%, n=60)." - "Overall, 47.6% (n=71) of participants identified as female." - "Participants were predominantly educated to degree level (29.5%, n=44), White (48.3%, n=72) and retired (28.9%, n=43)." - "This South London cross-sectional study surveyed adult participants with a con…	-	- The total sample size is explicitly mentioned as 149 participants, as indicated by the survey response rate. - The modal age range is provided as 60–69 years, but there is no mention of the mean age or any other age range. - Gender distribution is given with 47.6% of participants identifying as female, which implies that 52.4% are male. - There is no mention of the diabetes duration in the prov…	- "SPUR® may therefore holistically identify the multiple factors linked to non-adherence, thus supporting the design of individualised interventions.." - "The average medication adherence (MA) among patients in developed countries living with a chronic disease is estimated to be roughly 50%.(1)" - "In ascending order, moderate to strong positive correlations were observed between SPUR® and the c…	-	- The paper discusses the evaluation of a novel patient-reported outcome measure (PROM) called SPUR, which assesses four key factors of medication adherence: Social, Psychological, Usage, and Rationale. - The psychological factor (P) is one of the components of SPUR, and the paper reports a moderate positive correlation between SPUR and other PROMs for this factor (r=0.464, p=<0.0001). - The pape…	- "This study has evaluated a novel PROM as part of a wider international research initiative focused on Type 2 Diabetes (T2D) which assesses four key factors of MA referred to as Social (S), Psychological (P), Usage (U) and Rationale (R), in short SPUR®." - "To compare the validity of SPUR® against previously validated PROMs in patients with T2D." - "The survey consisted of questions relating to…	-	- The study evaluated the validity of SPUR®, a novel PROM, by comparing it against previously validated PROMs (BeMQ-General®, MARS-10®, and BeMQ-Specific®) in patients with Type 2 Diabetes. - The measurement properties evaluated include validity, as indicated by the comparison with other validated PROMs and the use of Pearson's correlation coefficients to assess the strength of association. - The…	- "Surveys were administered face-to-face by community pharmacists using a convenience sampling method based on interactions with pharmacy patients." - "The survey consisted of questions relating to socio-demographic and clinical data, the SPUR® tool and three previously validated PROMs (BeMQ-General®, MARS-10® and BeMQ-Specific®) as comparators to evaluate factors P, U and R respectively." - "Pe…	-	- The method of administration for the PROMs in this study was face-to-face, as indicated by the quote "Surveys were administered face-to-face by community pharmacists." - The frequency of administration is not explicitly mentioned in the paper, but it is implied to be a single administration since it is a cross-sectional study. - The language(s) of the PROMs are not specified in the paper. - The…	- "In ascending order, moderate to strong positive correlations were observed between SPUR® and the comparative PROMs for factors P (r=0.464, p=<0.0001), U (r=0.595, p=<0.0001) and R (r=0.719, p=<0.0001), indicating SPUR® to be a reliable measure of those MA factors." - "When assessing MA objectively, SPUR® demonstrated the strongest correlation (r=0.281, p=<0.0001) to MPR compared with the valid…	-	- The paper provides primary findings about the performance of SPUR®, a novel PROM, by highlighting its reliability and validity metrics. It shows moderate to strong positive correlations with other validated PROMs for factors P, U, and R, indicating its reliability. - The comparative performance of SPUR® against other PROMs is detailed, with SPUR® demonstrating the strongest correlation to MPR, …	- "This South London cross-sectional study surveyed adult participants with a confirmed diagnosis of T2D prescribed a minimum of one anti-hyperglycaemic medicine." - "Surveys were administered face-to-face by community pharmacists using a convenience sampling method based on interactions with pharmacy patients."	-	- The study was conducted in South London, which provides the geographical setting. - The surveys were administered face-to-face by community pharmacists, indicating that the setting of administration was likely in community pharmacies. - The use of a convenience sampling method based on interactions with pharmacy patients further supports that the setting was community-dwelling, as participants …	- "The average medication adherence (MA) among patients in developed countries living with a chronic disease is estimated to be roughly 50%.(1)" - "Non-adherence is multi-factorial, owing to socio-economic and clinical factors, as well as arguably the most important factor, patients’ health beliefs and experiences." - "This study has evaluated a novel PROM as part of a wider international researc…	-	- The paper discusses the average medication adherence rate among patients with chronic diseases, highlighting that it is roughly 50%. - It introduces a novel Patient Reported Outcome Measure (PROM) called SPUR, which assesses four key factors of medication adherence: Social, Psychological, Usage, and Rationale. - The study aimed to evaluate the validity of SPUR against previously validated PROMs…
37			A nurse driven care management program to engage older diabetes patients in personalized goal setting and disease management	Mengqi Zhu, Michael Cui, Aviva G. Nathan, Valerie G. Press, Wen Wan, Cristy Miles, Rabia Ali, Mariko Pusinelli, M. Huisingh-Scheetz, Elbert S. Huang	https://doi.org/10.1002/hsr2.2208	Health Science Reports	2024	Randomized Controlled Trial (RCT)	- Exact name of each PROM: Insufficient information - Specific domain measured: Diabetes management, patient preferences, health literacy - Number of items in the questionnaire: Insufficient information - Validated version: Insufficient information	- Total sample size: 110 - Age range or mean age: Mean age 72.51 years (SD, 5.22) - Gender distribution (% male/female): Male: 32%, Female: 68% - Diabetes duration (mean/range): NR - Education level: NR - Specific inclusion/exclusion criteria related to type 2 diabetes: Participants over 65 years old, active MyChart account, seen in outpatient clinic in past year; no exclusion based on comorbid c…	- Self-management confidence: 90% of patients wanted to be involved in making decisions about their diabetes goals. - Treatment satisfaction levels: 79% willing to take oral medications, 36% willing to take injections. - Risk stratification insights: Most patients selected A1C goals below the recommended threshold.	insufficient evidence (the paper does not provide specific measurement properties or validation context for any PROMs)	- Method of administration: Digital (embedded in Electronic Healthcare Record) - Frequency of administration: At baseline and at 6 months - Language(s) of PROM: Likely English (not explicitly mentioned) - Scoring method: Risk score calculator based on mortality prediction model - Interpretation of results and indications for implementation: Documentation of personalized diabetes A1C goals in the …	- Primary findings about PROM performance: The intervention significantly increased documentation of personalized diabetes A1C goals from 42% to 90% over 6 months. - Reliability and validity metrics: Not explicitly mentioned in the paper. - Comparative performance of different PROMs: Not applicable as the study focused on a single intervention. - Any unique insights for Type 2 diabetes population…	outpatient clinics	- The study tested whether an EHR-embedded patient survey and telephonic nurse care management could engage older adults in personalized goal setting and disease management. - The primary outcome was the documentation of personalized diabetes A1C goals in medical records, which increased significantly from 42% to 90% in the intervention group. - Patients selected lower A1C goals than recommended …	- "An intention-to-treat analysis was used to include all patients who were randomized." - "Patients were randomly assigned in a 1:1 ratio to either intervention or delayed intervention control arm." - "The MDG trial was a 6-month single-center single-masked delayed comparator pilot trial conducted at the University of Chicago Medicine located in Chicago, IL of the United States." - "Quantitative…	-	- The study is described as a "6-month single-center single-masked delayed comparator pilot trial," which indicates a controlled trial design. - The use of random assignment to either an intervention or a delayed intervention control arm suggests a randomized controlled trial (RCT) design. - The mention of an "intention-to-treat analysis" further supports the classification as an RCT, as this is …	- "The questionnaire (Supporting Information Appendix questionnaire) included an embedded risk score calculator, which was based on the well-established and externally validated 4-year mortality prediction model that has been translated into life expectancy predictions." - "In the questionnaire, patients were also asked about their experiences with low blood sugar, A1C goals, side effects of diab…	-	- The paper mentions a questionnaire that includes an embedded risk score calculator, which suggests a tool for assessing patient health status and risk factors. - The questionnaire also asks about experiences with low blood sugar, A1C goals, side effects of diabetes medications, preferences for diabetes medications, and health literacy, indicating domains related to diabetes management and patie…	- "Of 110 enrolled patients, 57 were assigned to the intervention group and 53 to the delayed intervention control group." - "Patients had a mean age of 72.51 (SD, 5.22) years" - "68% were women, 25% were White non-Hispanic, and 70% were Black." - "Participants were all over the age of 65 years," - "Participants were recruited from primary care clinics of the University of Chicago Medicine locate…	- "(Page 5, Table 1) Below is a rendering of the page up to the first error.```markdown \n| Patient characteristics | Intervention (N = 50) | N missing | Control (N = 50) | N missing | p Value | \n|------------------------------------------|-----------------------|-----------|------------------|-----------|---------|"	- The total sample size is explicitly mentioned as 110 enrolled patients. - The mean age of participants is provided as 72.51 years with a standard deviation of 5.22 years. - The gender distribution is given as 68% female and, by implication, 32% male. - The country where the study was conducted is the United States, specifically at the University of Chicago Medicine in Chicago, IL. - The specifi…	- "The majority (90%) of patients wanted to be involved in making decisions about their diabetes goals as well as knowing how well their diabetes was controlled." - "Patients in both arms had similar levels of healthcare utilization before and during the study" - "There was no significant difference in treatment preferences by intervention patient health class" - "Most (79%) patients were willing…	- "(Page 7, Table 1) -------------------------------------------------------------------------------------------------------- \n| | Overall (N = 50) | Healthy (N = 30) | Complex (N = 15) | Very Complex (N = 5) | p Value | \n|-------------------------------------------------------------|------------------|------------------|------------------|----------------------|---------|"	- The paper provides insights into patient preferences and engagement in diabetes management, with a focus on goal setting and treatment preferences. - The majority of patients (90%) wanted to be involved in decision-making about their diabetes goals, indicating a high level of self-management confidence. - There was no significant difference in treatment preferences by health status, suggesting …	- "The questionnaire (Supporting Information Appendix questionnaire) included an embedded risk score calculator, which was based on the well-established and externally validated 4-year mortality prediction model that has been translated into life expectancy predictions." - "The risk score incorporated age, sex, six self-reported comorbid conditions (diabetes, cancer, lung disease, heart failure, …	-	- The paper mentions the use of a "well-established and externally validated 4-year mortality prediction model" which suggests some level of validation for the risk score calculator. - The risk score calculator is based on established measures such as age, sex, comorbid conditions, and functional measures, which are commonly used in clinical settings. - The primary outcome of documenting personal…	- "This study aimed to test whether a patient survey embedded in the Electronic Healthcare Record (EHR), coupled with telephonic nurse care management, could engage patients in personalized goal setting and chronic disease management." - "The MDG trial was a 6-month single-center single-masked delayed comparator pilot trial conducted at the University of Chicago Medicine located in Chicago, IL of…	-	- The study involved a patient survey embedded in the Electronic Healthcare Record (EHR), which suggests a digital method of administration. - The survey was part of the MDG trial, which was conducted over a 6-month period, indicating the frequency of administration was at least at baseline and at 6 months. - The language of the PROM is not explicitly mentioned, but given the context, it is likel…	- "The primary outcome was documentation of a personalized diabetes A1C goal in the medical record in 6 months." - "Among intervention patients, the documented goal in the chart increased significantly from 42% to 90% of patients during the course of the trial (p < 0.001)." - "For control patients, the documentation of goals did not change during the same period (54% and 56%, p > 0.99)" - "The pr…	- "(Page 5, Table 1) Below is a rendering of the page up to the first error.```markdown \n| Patient characteristics | Intervention (N = 50) | N missing | Control (N = 50) | N missing | p Value | \n|------------------------------------------|-----------------------|-----------|------------------|-----------|---------|" - "(Page 7, Table 1) ----------------------------------------------------------…	- The primary finding is that the intervention significantly increased the documentation of personalized diabetes A1C goals in the medical records of older patients, from 42% to 90% over 6 months. - The control group did not show a significant change in goal documentation, indicating the effectiveness of the intervention. - There was no significant difference in A1C levels between the interventio…	- "Participants were recruited from primary care clinics of the University of Chicago Medicine located in Chicago, IL, from June 2018 to December 2019." - "The University of Chicago Medicine is a large urban academic medical center, which serves a primarily Black population." - "The MDG trial was a 6-month single-center single-masked delayed comparator pilot trial conducted at the University of C…	-	- The study was conducted at the University of Chicago Medicine, which is described as a large urban academic medical center. This indicates that the setting is within a medical center. - Participants were recruited from primary care clinics within this medical center, suggesting that the intervention was administered in an outpatient setting. - The mention of primary care clinics specifically po…	- "This study aimed to test whether a patient survey embedded in the Electronic Healthcare Record (EHR), coupled with telephonic nurse care management, could engage patients in personalized goal setting and chronic disease management." - "Trying to answer the question of whether or not personalized glycemic goal setting benefits older adults was one of the major motivations behind our trial." - "…	-	- The study aimed to test whether an EHR-embedded patient survey and telephonic nurse care management could engage older adults in personalized goal setting and disease management. - The primary outcome was the documentation of personalized diabetes A1C goals in medical records, which significantly increased from 42% to 90% in the intervention group. - The study found that patients selected lower…
38		X	A Study of Diabetes Correlated Emotional Distress among Patients with Type 2 Diabetes Mellitus: A cross Sectional Study	S. Jassim, Zahraa Abbass, A. Tiryag	https://doi.org/10.21070/acopen.9.2024.10292	Academia Open	2024	Cross-sectional survey	insufficient information (the abstract does not specify the exact name, domain, number of items, or validated version of the PROMs used)	- Total sample size: 150 - Age range: 50–65 years - Gender distribution: Male: 63.3%, Female: 36.7% - Diabetes duration: NR - Education level: NR - Specific inclusion/exclusion criteria: NR - Country: NR (implied to be Iraq based on location)	- Prevalence of psychological distress: Mean emotional distress score of 3.81, indicating high distress levels. - Quality of life measurements: Not mentioned. - Treatment satisfaction levels: Not mentioned. - Self-management confidence: Not mentioned. - Any risk stratification insights: Not mentioned. - Depression: Not mentioned.	insufficient evidence (the abstract does not provide information on measurement properties, COSMIN ratings, or validation context)	Not mentioned (the abstract does not provide details on PROM administration)	- Primary findings about PROM performance: Mean emotional distress score of 3.81, indicating high distress levels; physician-associated distress at 3.32 and regimen-related distress at 3.48. - Reliability and validity metrics: Not mentioned. - Comparative performance of different PROMs: Not mentioned. - Unique insights for Type 2 diabetes population: Strong correlation between emotional and diabe…	Endocrinology and Diabetes Center in Al-Basrah City (outpatient clinic)	- Background: Diabetes distress is a significant concern for individuals with type 2 diabetes, affecting self-care and glycemic control. - Knowledge Gap: Limited research exists on the relationship between emotional distress and sociodemographic factors. - Aims: To explore how sociodemographic traits influence emotional distress and identify correlations between emotional distress and diabetes. -…	- "A descriptive cross-sectional study conducted at the Endocrinology and Diabetes Center in Al-Basrah City included 150 patients aged 50–65 years, with a significant proportion of men (63.3%)."	-	- The abstract explicitly states that the study is a "descriptive cross-sectional study." This indicates that the study design is a cross-sectional survey, as it involves collecting data from a sample of participants at a single point in time to describe their characteristics and experiences. - The term "descriptive" suggests that the study aims to describe the emotional distress levels and socio…	- "This research highlights the strong correlation between emotional and diabetes-related distress, particularly across different age and gender demographics, thus emphasizing the need for tailored interventions." - "The findings revealed a mean emotional distress score of 3.81, indicating high distress levels, with physician-associated distress at 3.32 and regimen-related distress at 3.48." - "D…	-	- The abstract mentions "diabetes distress (DD)" as a significant concern, which suggests that a measure related to diabetes distress was likely used in the study. - The mention of "mean emotional distress score of 3.81" and specific scores for "physician-associated distress" and "regimen-related distress" indicates that some form of scoring mechanism was used to assess these domains. - However, …	- "A descriptive cross-sectional study conducted at the Endocrinology and Diabetes Center in Al-Basrah City included 150 patients aged 50–65 years, with a significant proportion of men (63.3%)." - "The study emphasizes the importance of incorporating psychological assessments into diabetes management and policymakers' consideration of emotional dimensions in health program designs to improve pati…	-	- The total sample size is explicitly mentioned as "150 patients." - The age range of the participants is provided as "50–65 years." - The gender distribution is given as "a significant proportion of men (63.3%)." This implies that the remaining percentage is female, which would be 36.7% (100% - 63.3%). - There is no mention of the diabetes duration, education level, or specific inclusion/exclusi…	- "The findings revealed a mean emotional distress score of 3.81, indicating high distress levels, with physician-associated distress at 3.32 and regimen-related distress at 3.48." - "The study emphasizes the importance of incorporating psychological assessments into diabetes management and policymakers' consideration of emotional dimensions in health program designs to improve patient self-manag…	-	- The abstract provides a mean emotional distress score of 3.81, which indicates high levels of distress. This is a key psychological finding related to the prevalence of psychological distress. - The study highlights a strong correlation between emotional and diabetes-related distress, particularly across different age and gender demographics. This suggests that sociodemographic factors influenc…	- "This research highlights the strong correlation between emotional and diabetes-related distress, particularly across different age and gender demographics, thus emphasizing the need for tailored interventions." - "The findings revealed a mean emotional distress score of 3.81, indicating high distress levels, with physician-associated distress at 3.32 and regimen-related distress at 3.48."	-	- The abstract provides information about the mean emotional distress scores and their implications but does not mention any specific measurement properties such as reliability or validity. - There is no mention of COSMIN ratings or any quality assessment related to the measurement properties of the tools used to assess emotional distress. - The abstract does not provide any evidence level for th…	- "This research highlights the strong correlation between emotional and diabetes-related distress, particularly across different age and gender demographics, thus emphasizing the need for tailored interventions." - "The findings revealed a mean emotional distress score of 3.81, indicating high distress levels, with physician-associated distress at 3.32 and regimen-related distress at 3.48." - "A…	-	- The abstract mentions a "descriptive cross-sectional study," which typically involves collecting data at a single point in time. However, it does not specify the method of administration for any Patient-Reported Outcome Measures (PROMs). - The abstract provides mean emotional distress scores, indicating that some form of measurement was used, but it does not detail how these scores were obtaine…	- "The findings revealed a mean emotional distress score of 3.81, indicating high distress levels, with physician-associated distress at 3.32 and regimen-related distress at 3.48." - "This research highlights the strong correlation between emotional and diabetes-related distress, particularly across different age and gender demographics, thus emphasizing the need for tailored interventions." - "T…	-	- The abstract provides a mean emotional distress score, which is a primary finding related to the performance of a Patient-Reported Outcome Measure (PROM) in assessing emotional distress in Type 2 diabetes patients. - The mention of high distress levels and specific scores for physician-associated and regimen-related distress suggests a focus on the effectiveness of the PROM in capturing these a…	- "A descriptive cross-sectional study conducted at the Endocrinology and Diabetes Center in Al-Basrah City included 150 patients aged 50–65 years, with a significant proportion of men (63.3%)."	-	- The abstract mentions that the study was conducted at the "Endocrinology and Diabetes Center in Al-Basrah City." This indicates the specific location where the study was carried out. - The term "Endocrinology and Diabetes Center" suggests a specialized healthcare facility focused on endocrinology and diabetes care, which is likely an outpatient clinic setting. - The study involved 150 patients,…	- "Background: Diabetes distress (DD) is a significant concern for individuals with type 2 diabetes, marked by emotional strain related to disease management and support, distinct from general psychological distress." - "Specific Background: Addressing DD can improve self-care practices and glycemic control, yet limited research exists on the relationship between emotional distress and sociodemog…	-	- The abstract provides a background on diabetes distress (DD) and its impact on self-care and glycemic control, setting the context for the study. - It highlights the knowledge gap in understanding the relationship between emotional distress and sociodemographic factors in type 2 diabetes patients. - The study aims to explore how sociodemographic traits influence emotional distress, which is a k…
39		X	A Systematic Analysis of Reviews Exploring the Scope, Validity, and Reporting of Patient-Reported Outcomes Measures of Medication Adherence in Type 2 Diabetes	J. Wells, P. Crilly, R. Kayyali	https://doi.org/10.2147/PPA.S375745	Patient Preference and Adherence	2022	Systematic review of systematic reviews	insufficient information (the abstract does not specify the names, domains, or characteristics of the PROMs used)	- Total sample size: NR - Age range or mean age: NR - Gender distribution (% male/female): NR - Diabetes duration (mean/range): NR - Education level: NR - Specific inclusion/exclusion criteria related to type 2 diabetes: Excluded paediatric populations - Country (or countries) in which the study (studies) was conducted: NR	Not mentioned (the abstract does not provide specific psychological or psychosocial findings)	insufficient evidence (the abstract indicates a lack of standardization and validation for many PROMs, with no specific measurement properties or COSMIN ratings provided)	- Method of administration: Self-report - Frequency of administration: Not mentioned - Language(s) of PROM: Not mentioned - Scoring method: Not mentioned - Interpretation of results and indications for implementation: Not mentioned	- Primary findings about PROM performance: Inclusion of non-validated PROMs in 63.2% of SRs; reporting issues in 47.3% of studies. - Reliability and validity metrics: Lower journal impact factor associated with higher prevalence of validity issues (r=0.44, p=0.04). - Comparative performance of different PROMs: Not mentioned. - Unique insights for Type 2 diabetes population: PROMs are reported inc…	Not mentioned (the abstract does not specify the setting of administration)	The abstract discusses the economic impact of medication non-adherence and the challenges in addressing it. It highlights the use of patient-reported outcome measures (PROMs) for collecting data on medication adherence but notes a lack of standardization and validity assessment in their reporting. The review analyzed 19 systematic reviews that included 241 unique PROM studies, covering a 30-year …	- "This review aims to provide a comprehensive analysis of systematic reviews (SRs) that report PROMs of MA with a focus on type 2 diabetes to explore PROM reporting and validity." - "A literature search was conducted using the following databases: PubMed, EMBASE, CINAHL, Cochrane, and Web of Science." - "A total of 19 eligible SRs that included 241 unique PROM studies were captured from the init…	-	- The abstract explicitly states that the study is a "review" that aims to analyze "systematic reviews (SRs)" related to patient-reported outcomes measures of medication adherence in type 2 diabetes. This indicates that the study design is a systematic review of systematic reviews. - The methodology involves a literature search across multiple databases, which is typical for systematic reviews. -…	- "Patient-reported outcome measures (PROMs) have been developed to collect self-reported data on MA, among other behaviours." - "This review aims to provide a comprehensive analysis of systematic reviews (SRs) that report PROMs of MA with a focus on type 2 diabetes to explore PROM reporting and validity." - "A total of 19 eligible SRs that included 241 unique PROM studies were captured from the …	-	- The abstract mentions that the study analyzed systematic reviews that report on PROMs related to medication adherence in type 2 diabetes, indicating that the focus is on these measures. - It states that 104 unique PROMs were identified, but it does not specify the names of these PROMs or their specific domains. - The abstract highlights issues with validation and reporting but does not provide …	- "In total, 104 unique PROMs were identified." - "A total of 19 eligible SRs that included 241 unique PROM studies were captured from the initial 2074 records that were identified." - "Protocols and SRs reporting on paediatric populations were excluded." - "Inclusion of non-validated PROMs was identified in 63.2% (n=12/19) of the included SRs, and reporting issues were identified in 47.3% of stu…	-	- The abstract mentions that the study included "241 unique PROM studies," which suggests a large sample size, but it does not specify the total number of participants across these studies. - There is no mention of the age range or mean age of the participants in the abstract. - Gender distribution is not mentioned in the abstract. - Diabetes duration is not mentioned in the abstract. - Education…	- "Introduction Non-adherence to medicines is estimated to cost billions to healthcare providers across the US and Europe each year." - "Patient-reported outcome measures (PROMs) have been developed to collect self-reported data on MA, among other behaviours." - "Despite the myriad PROMs available and their widespread implementation in research, there is little commentary or standardization on th…	-	- The abstract primarily focuses on the scope, validity, and reporting of patient-reported outcomes measures (PROMs) related to medication adherence in type 2 diabetes. - It does not mention specific psychological or psychosocial findings such as prevalence of psychological distress, quality of life measurements, treatment satisfaction levels, self-management confidence, risk stratification insig…	- "There are a broad range of available PROMs; however, they have been reported inconsistently in the literature, often lacking significant evidence with respect to validity criteria." - "A lower journal impact factor was significantly associated with a higher prevalence of validity issues (r=0.44, p=0.04)." - "Inclusion of non-validated PROMs was identified in 63.2% (n=12/19) of the included SRs…	-	- The abstract mentions that there is little standardization or commentary on the reporting and validity assessment of PROMs, indicating a lack of comprehensive validation information. - The inclusion of non-validated PROMs in a significant portion of the systematic reviews suggests that many PROMs lack sufficient validation. - Reporting issues were identified in nearly half of the studies, which…	- "Patient-reported outcome measures (PROMs) have been developed to collect self-reported data on MA, among other behaviours." - "There are a broad range of available PROMs; however, they have been reported inconsistently in the literature, often lacking significant evidence with respect to validity criteria." - "Inclusion of non-validated PROMs was identified in 63.2% (n=12/19) of the included S…	-	- The abstract mentions that PROMs are used to collect "self-reported data," which indicates that the method of administration is self-report. - The abstract does not provide specific details on the frequency of administration, language(s) of PROM, scoring method, or interpretation of results for any of the identified PROMs. - The focus of the study is on the scope, validity, and reporting of PRO…	- "Inclusion of non-validated PROMs was identified in 63.2% (n=12/19) of the included SRs, and reporting issues were identified in 47.3% of studies (n=114/241)." - "There are a broad range of available PROMs; however, they have been reported inconsistently in the literature, often lacking significant evidence with respect to validity criteria." - "A total of 19 eligible SRs that included 241 uniq…	-	- The abstract identifies a large number of PROMs (104 unique ones) and studies (241 unique studies), indicating a broad scope of PROMs used in type 2 diabetes research. - The inclusion of non-validated PROMs in a significant portion (63.2%) of the systematic reviews suggests issues with reliability and validity. - Reporting issues were found in nearly half (47.3%) of the studies, which further i…	- "Introduction Non-adherence to medicines is estimated to cost billions to healthcare providers across the US and Europe each year." - "This review aims to provide a comprehensive analysis of systematic reviews (SRs) that report PROMs of MA with a focus on type 2 diabetes to explore PROM reporting and validity." - "Protocols and SRs reporting on paediatric populations were excluded." - "SRs repo…	-	- The abstract mentions that the focus is on patients living with type 2 diabetes, but it does not specify the setting in which these patients are being studied or treated. - The mention of "healthcare providers across the US and Europe" suggests a broad geographical context, but it does not specify the setting of administration. - The abstract does not provide any information about whether the s…	- "Introduction Non-adherence to medicines is estimated to cost billions to healthcare providers across the US and Europe each year." - "Addressing medication adherence (MA) can be challenging." - "Patient-reported outcome measures (PROMs) have been developed to collect self-reported data on MA, among other behaviours." - "Despite the myriad PROMs available and their widespread implementation in …	-	- The abstract begins by highlighting the significant economic impact of non-adherence to medication and the challenges in addressing it. - It introduces patient-reported outcome measures (PROMs) as a tool for collecting data on medication adherence but notes a lack of standardization and validity assessment in their reporting. - The review aims to analyze systematic reviews that report PROMs for…
40		X	Abstract #1144691: Diabetes Specific Psychological Distress in Indian Subjects with Type 2 Diabetes Mellitus	V. Talwar, S. Talwar	https://doi.org/10.1016/j.eprac.2022.03.059	Endocrine Practice	2022	Cross-sectional survey	- Exact name of each PROM: Problem Areas in Diabetes-5 (PAID-5) - Specific domain measured: Diabetes-specific Psychological Distress (DSPD) - Number of items in the questionnaire: 5 - Validated version: Short version of original PAID-20 questionnaire	- Total sample size: 278 - Age range or mean age: Mean age = 44.7 ± 8.7 years - Gender distribution (% male/female): Male: 52.5%, Female: 47.5% - Diabetes duration (mean/range): > 1 year - Education level: NR - Specific inclusion/exclusion criteria related to type 2 diabetes: Inclusion: Type 2 diabetes mellitus with duration > 1 year; Exclusion: History of psychiatric disorder - Country (or count…	- Prevalence of psychological distress: 30.9% - Comparisons between subgroups: Mean PAID-5 score higher in women (6.78 ± 5.16) than in men (5.67 ± 4.81), p=0.01 - Risk stratification insights: Significant correlation with duration of diabetes, HbA1c, neuropathy, nephropathy, and insulin use	- Measurement properties evaluated: reliability, validity - COSMIN rating or quality assessment: Not mentioned - Evidence level for measurement properties: Not mentioned - Specific validation context: Clinical practice for screening DSPD in type 2 diabetes patients	- Method of administration: Assisted self-report (healthcare assistant helped participants complete the questionnaire) - Frequency of administration: Single administration during a routine visit - Language(s) of PROM: Not mentioned - Scoring method: 5 items with responses from 0 (not a problem) to 4 (serious problem); score of 8 or more indicates DSPD - Interpretation of results: Score of 8 or mo…	- Primary findings about PROM performance: The PAID-5 questionnaire identified a prevalence of DSPD of 30.9% among type 2 diabetes subjects. - Reliability and validity metrics: The PAID-5 has good reliability and validity, with a sensitivity rate of 95% and a specificity rate of 89%. - Comparative performance of different PROMs: The PAID-5 is a short version of the PAID-20, taking less than 1 min…	outpatient clinics	- The study aimed to establish the prevalence of Diabetes-Specific Psychological Distress (DSPD) in type 2 diabetes patients using the PAID-5 questionnaire. - The prevalence of DSPD was found to be 30.9%. - Women had higher mean scores of DSPD compared to men. - DSPD was correlated with duration of diabetes, HbA1c levels, neuropathy, nephropathy, and insulin use. - The PAID-5 questionnaire is a r…	- "This out-patient, cross sectional study included 278 adult participants with type 2 diabetes mellitus with duration > 1 year." - "A health care assistant explained and helped the participants to complete Problem Areas in Diabetes-5 (PAID-5) questionnaire." - "Detailed clinical, anthropometric and biochemical data were collected during a routine visit"	-	- The abstract explicitly states that the study is a "cross sectional study," which is a type of observational study design where data is collected at a single point in time. - The study involved collecting data from participants during a routine visit, which aligns with the characteristics of a cross-sectional study where data is typically collected at one time point. - The use of the PAID-5 que…	- "The aim of this study was to establish the prevalence of DSPD among type 2 diabetes subjects using the PAID-5 questionnaire." - "A health care assistant explained and helped the participants to complete Problem Areas in Diabetes-5 (PAID-5) questionnaire." - "PAID-5 is a short version of original PAID-20 questionnaire and it has 5 items with response from 0 (not a problem) to 4 (serious problem…	-	- The study used the "Problem Areas in Diabetes-5 (PAID-5)" questionnaire as the primary Patient-Reported Outcome Measure (PROM). - The PAID-5 is a short version of the original PAID-20 questionnaire, indicating it is a validated version. - The PAID-5 measures "Diabetes-specific Psychological Distress" (DSPD), which includes domains such as adjustment to the disease, impact of variable glycemic c…	- "This out-patient, cross sectional study included 278 adult participants with type 2 diabetes mellitus with duration > 1 year." - "Mean age of the participants was 44.7 ± 8.7 years." - "Among the 278 participants 138 (47.5% ) were females." - "Patients with history of a psychiatric disorder were excluded." - "The aim of this study was to establish the prevalence of DSPD among type 2 diabetes su…	-	- The total sample size is explicitly mentioned as 278 participants. - The mean age of the participants is provided as 44.7 years with a standard deviation of 8.7 years. - The gender distribution is given as 47.5% females, which implies that the remaining 52.5% are males. - The diabetes duration is specified as more than 1 year, but no specific mean or range is provided beyond this. - There is no…	- "Out of all the participants 86 had the PAID-5 score of 8 or more thereby indicating the prevalence of DSPD to be 30.9%." - "Mean score was higher in women (6.78 ± 5.16) than in men (5.67 ± 4.81)(p-0.01)." - "DSPD had significant correlation with duration of diabetes, Hba1c, neuropathy, nephropathy and insulin use." - "DSPD had no correlation with age, BMI, hypertension and cholesterol levels."…	-	- The prevalence of diabetes-specific psychological distress (DSPD) is reported as 30.9%, which is a key finding related to psychological distress. - The mean PAID-5 score was significantly higher in women (6.78 ± 5.16) compared to men (5.67 ± 4.81), with a p-value of 0.01, indicating a statistically significant gender difference. - DSPD was found to have significant correlations with duration of…	- "We have used a five-item version of the PAID (PAID-5) which possesses good reliability and validity." - "A major strength of the PAID-5 is that it takes less than 1 minute to complete, yet it has a sensitivity rate of 95% and a specificity rate of 89%."	-	- The abstract mentions that the PAID-5 questionnaire "possesses good reliability and validity," indicating that these measurement properties have been evaluated. - The sensitivity and specificity rates of the PAID-5 are provided as 95% and 89%, respectively, which are indicators of its validity. - There is no mention of a COSMIN rating or quality assessment in the abstract, nor is there any spec…	- "A health care assistant explained and helped the participants to complete Problem Areas in Diabetes-5 (PAID-5) questionnaire." - "A major strength of the PAID-5 is that it takes less than 1 minute to complete, yet it has a sensitivity rate of 95% and a specificity rate of 89%." - "PAID-5 is a short version of original PAID-20 questionnaire and it has 5 items with response from 0 (not a problem…	-	- The method of administration is indicated by the phrase "A health care assistant explained and helped the participants to complete Problem Areas in Diabetes-5 (PAID-5) questionnaire," suggesting that the administration was assisted by a healthcare professional, which can be considered as an interview or assisted self-report method. - The frequency of administration is not explicitly mentioned i…	- "The aim of this study was to establish the prevalence of DSPD among type 2 diabetes subjects using the PAID-5 questionnaire." - "PAID-5 is a short version of original PAID-20 questionnaire and it has 5 items with response from 0 (not a problem) to 4 (serious problem). A score of 8 or more is suggestive of DSPD requiring further evaluation." - "Out of all the participants 86 had the PAID-5 scor…	-	- The primary finding about PROM performance is the prevalence of DSPD among type 2 diabetes subjects, which was found to be 30.9% using the PAID-5 questionnaire. - The reliability and validity metrics of the PAID-5 are highlighted by its good reliability and validity, as well as its sensitivity rate of 95% and specificity rate of 89%. - The PAID-5 is compared favorably in terms of its brevity an…	- "Detailed clinical, anthropometric and biochemical data were collected during a routine visit" - "A health care assistant explained and helped the participants to complete Problem Areas in Diabetes-5 (PAID-5) questionnaire." - "This out-patient, cross sectional study included 278 adult participants with type 2 diabetes mellitus with duration > 1 year."	-	- The study is described as an "out-patient, cross sectional study," which indicates that the setting for the administration of the study was in an outpatient clinic. - The mention of "during a routine visit" further supports that the study was conducted in an outpatient setting, as this is where routine visits typically occur. - The involvement of a "health care assistant" in helping participant…	- "The aim of this study was to establish the prevalence of DSPD among type 2 diabetes subjects using the PAID-5 questionnaire." - "Out of all the participants 86 had the PAID-5 score of 8 or more thereby indicating the prevalence of DSPD to be 30.9%." - "Mean score was higher in women (6.78 ± 5.16) than in men (5.67 ± 4.81)(p-0.01)." - "DSPD had significant correlation with duration of diabetes,…	-	- The study aimed to determine the prevalence of Diabetes-Specific Psychological Distress (DSPD) in type 2 diabetes patients using the PAID-5 questionnaire. - The prevalence of DSPD was found to be 30.9%, indicating a significant portion of the study population experienced psychological distress related to their diabetes. - The study also found that women had higher mean scores of DSPD compared t…
41			Anxiety, depression and psychological well-being in a cohort of South African adults with Type 2 diabetes mellitus	S. Ramkisson, B. Pillay, B. Sartorius	https://doi.org/10.4102/sajpsychiatry.v22i1.935	South African Journal of Psychiatry	2016	Cross-sectional survey	- Hospital Anxiety and Depression Scale (HADS) - Specific domain: Anxiety and depression - Number of items: 14 - Validated version: Translated into isiZulu - General Health Questionnaire (GHQ-28) - Specific domain: Emotional distress (somatic symptoms, anxiety and insomnia, social dysfunction, severe depression) - Number of items: 28 - Validated version: Translated into isiZulu - WHO-5 Well-being…	- Total sample size: 401 - Age range or mean age: Mean age: 53.70 (10.7) - Gender distribution (% male/female): Male: 39.4%, Female: 60.6% - Diabetes duration (mean/range): NR - Education level: Some high school or Grade 12: 75.81%, Post Grade 12: 24.19% - Specific inclusion/exclusion criteria related to type 2 diabetes: Inclusion: ≥18 years, Type 2 DM for ≥6 months, speak English or isiZulu. Exc…	- Prevalence of psychological distress: 31% reported poor well-being, 46% had mild-to-severe depressive features, 32% had mild-to-severe anxiety. - Quality of life measurements: 69% reported good well-being on the WHO-5. - Treatment satisfaction levels: Not mentioned. - Self-management confidence: Not mentioned. - Risk stratification insights: Females and unmarried individuals are at higher risk …	- HADS: Reliability (Cronbach's alpha: 0.83 for Anxiety, 0.79 for Depression), Validity (designed to detect anxiety and depressive states) - GHQ-28: Reliability (Cronbach's alpha: 0.86 to 0.92), Validity (measure of emotional distress) - WHO-5: Insufficient evidence - COSMIN rating: Not mentioned - Evidence level: Good reliability for HADS and GHQ-28, insufficient evidence for WHO-5 - Specific va…	- Method of administration: Self-report - Frequency of administration: Once - Language(s) of PROM: English, isiZulu - Scoring method: WHO-5 uses a 6-point Likert scale transformed to 0-100 - Interpretation of results and indications for implementation: Higher scores on WHO-5 indicate better well-being	- Primary findings: 69% reported good well-being, 31% poor well-being; 46% had mild-to-severe depressive features, 32% had mild-to-severe anxiety. - Reliability and validity metrics: Cronbach's alpha for HADS was 0.83 (Anxiety) and 0.79 (Depression); for GHQ-28, it ranged from 0.86 to 0.92. - Comparative performance: Strong negative correlation between WHO-5, HADS, and GHQ scales; strong positive…	Outpatient clinics (public and private general medical practices)	- The study aimed to explore the prevalence and association of anxiety, depressive features, and psychological well-being in patients with Type 2 DM. - 69% reported good well-being, while 31% indicated poor well-being and were at risk for depressive features. - 46% had mild-to-severe depressive features, and 32% had mild-to-severe anxiety. - There was a strong negative correlation between psychol…	- "In a cross-sectional survey, patients with Type 2 DM were recruited from public and private facilities." - "A cross-sectional study design was used whereby participants were recruited consecutively until the required sample size was achieved."	-	- The paper explicitly states that the study design used was a "cross-sectional survey." This is a clear indication of the study design. - The term "cross-sectional survey" is used in the methods section, which is where study design is typically described. - The description of recruiting participants consecutively until a required sample size was achieved aligns with the characteristics of a cros…	- "The Hospital Anxiety and Depression Scale (HADS), the General Health Questionnaire (GHQ-28) and WHO-5 Well-being Index (WHO-5) were administered." - "The HADS, developed by Zigmond and Snaith 20 is a self -report questionnaire designed to detect anxiety and depressive states. It has 14 items with two subscales measuring symptoms of depression and symptoms of anxiety." - "The GHQ-28, developed …	-	- The paper explicitly mentions three Patient-Reported Outcome Measures (PROMs): the Hospital Anxiety and Depression Scale (HADS), the General Health Questionnaire (GHQ-28), and the WHO-5 Well-being Index. - The HADS is used to measure symptoms of depression and anxiety, with 14 items divided into two subscales. - The GHQ-28 assesses emotional distress with four subscales: somatic symptoms, anxie…	- "Four hundred and one participants completed the questionnaires." - "The demographic characteristics of the study sample are presented in Table 1" - "Patients with Type 2 DM were recruited from two public facilities and five private general medical practices situated on the North Coast of KwaZulu-Natal, South Africa." - "Patient volunteers, 18 years and older, diagnosed with Type 2 DM at least …	-	- The total sample size is explicitly mentioned as 401 participants. - The mean age is provided as 53.70 years with a standard deviation of 10.7 years. - Gender distribution is detailed: 39.4% male and 60.6% female. - The study was conducted in South Africa, specifically on the North Coast of KwaZulu-Natal. - Inclusion criteria include being at least 18 years old, diagnosed with Type 2 DM for at …	- "On the WHO-5, 277 (69%) reported good well-being, while 124 (31%) indicated poor well-being and were considered at risk for depressive features." - "On the HADS, 186 (46%) had mild-to-severe depressive features and 128 (32%) had mild-to-severe anxiety." - "There was a strong negative correlation between the WHO-5, HADS and General Health Questionnaire (GHQ) scales, which indicated that an incr…	- "(Page 3, Table 1) Below is a rendering of the page up to the first error.Table 1: Demographic characteristics of the study sample by health sector. \n-------------------------------------------------------------------------------------------------------- \n| Variable | Public Sector | Private Sector | Total | p-value* |" - "(Page 4, Table 1) Below is a rendering of the page up to the first err…	- The paper provides specific percentages for the prevalence of psychological distress: 69% reported good well-being, while 31% indicated poor well-being. - The prevalence of mild-to-severe depressive features was 46%, and for anxiety, it was 32%. - There is a strong negative correlation between psychological well-being and anxiety/depressive features, indicating that increased anxiety and depres…	- "The HADS, developed by Zigmond and Snaith 20 is a self -report questionnaire designed to detect anxiety and depressive states. It has 14 items with two subscales measuring symptoms of depression and symptoms of anxiety." - "Bjelland et al. 21 found that the HADS performed well in assessing the symptom severity of anxiety disorders and depression in psychiatric primary-care patients and in the …	-	- The paper provides information on the measurement properties of the Hospital Anxiety and Depression Scale (HADS), the General Health Questionnaire (GHQ-28), and the WHO-5 Well-being Index. - For the HADS, the paper mentions that it is designed to detect anxiety and depressive states, indicating its validity for these purposes. The Cronbach's alpha values for the HADS are provided, which are 0.8…	- "The Hospital Anxiety and Depression Scale (HADS), the General Health Questionnaire (GHQ-28) and WHO-5 Well-being Index (WHO-5) were administered." - "The questionnaires were administered at the study sites by a trained research assistant." - "All questionnaires were translated into isiZulu by an accredited isiZulu translator. The documents were backtranslated into English by an isiZulu educato…	-	- The paper mentions that the HADS, GHQ-28, and WHO-5 were administered, indicating these are the PROMs used in the study. - The method of administration is specified as self-report, as indicated by the description of the HADS as a "self-report questionnaire." - The frequency of administration is not explicitly mentioned, but it is implied that the questionnaires were administered once to each pa…	- "On the WHO-5, 277 (69%) reported good well-being, while 124 (31%) indicated poor well-being and were considered at risk for depressive features." - "On the HADS, 186 (46%) had mild-to-severe depressive features and 128 (32%) had mild-to-severe anxiety." - "There was a strong negative correlation between the WHO-5, HADS and General Health Questionnaire (GHQ) scales, which indicated that an incr…	- "(Page 3, Table 1) Below is a rendering of the page up to the first error.Table 1: Demographic characteristics of the study sample by health sector. \n-------------------------------------------------------------------------------------------------------- \n| Variable | Public Sector | Private Sector | Total | p-value* |" - "(Page 4, Table 1) Below is a rendering of the page up to the first err…	- The paper provides primary findings about the performance of PROMs (Patient-Reported Outcome Measures) such as the WHO-5, HADS, and GHQ-28 in assessing psychological well-being, anxiety, and depression in patients with Type 2 diabetes. - The reliability of these measures is indicated by the Cronbach's alpha values, which are high for both the HADS and GHQ-28, suggesting good internal consistenc…	- "Patients with Type 2 DM were recruited from two public facilities and five private general medical practices situated on the North Coast of KwaZulu-Natal, South Africa." - "Trained research assistants, fluent in both English and isiZulu, explained the study in detail to patients awaiting their regular treatment appointments." - "The questionnaires were administered at the study sites by a trai…	- "(Page 3, Table 1) Below is a rendering of the page up to the first error.Table 1: Demographic characteristics of the study sample by health sector. \n-------------------------------------------------------------------------------------------------------- \n| Variable | Public Sector | Private Sector | Total | p-value* |" - "(Page 4, Table 1) Below is a rendering of the page up to the first err…	- The study was conducted in both public and private healthcare facilities, as indicated by the recruitment of participants from "two public facilities and five private general medical practices." - The administration of questionnaires took place at these facilities, suggesting that the setting was primarily outpatient clinics. - The mention of "patients awaiting their regular treatment appointme…	- "The aim of this paper was to explore the prevalence and association of anxiety, depressive features and psychological well-being in patients with Type 2 DM." - "On the WHO-5, 277 (69%) reported good well-being, while 124 (31%) indicated poor well-being and were considered at risk for depressive features." - "On the HADS, 186 (46%) had mild-to-severe depressive features and 128 (32%) had mild-t…	-	- The paper aims to explore the prevalence and association of anxiety, depressive features, and psychological well-being in patients with Type 2 diabetes mellitus (DM). - The study found that a significant portion of the sample reported poor well-being and were at risk for depressive features, with 31% indicating poor well-being on the WHO-5 scale. - The Hospital Anxiety and Depression Scale (HAD…
42		X	Assessing and addressing diabetes distress among adults with type 2 diabetes: An online survey of Australian general practitioners.	Rita McMorrow, Barbara Hunter, C. Hendrieckx, J. Speight, J. Emery, J. Manski-Nankervis	https://doi.org/10.1016/j.pcd.2022.08.001	Primary Care Diabetes	2022	Cross-sectional survey	- Kessler-10: Psychological distress; insufficient information on number of items and validated version - Problem Areas in Diabetes (PAID) scale: Diabetes-related distress; insufficient information on number of items and validated version	- Total sample size: 264 - Age range or mean age: NR - Gender distribution (% male/female): NR - Diabetes duration (mean/range): NR - Education level: NR - Specific inclusion/exclusion criteria related to type 2 diabetes: NR - Country (or countries) in which the study (studies) was conducted: Australia	- Prevalence of psychological distress: Up to 36% of adults with type 2 diabetes experience diabetes distress. - Quality of life measurements: Not mentioned. - Treatment satisfaction levels: Not mentioned. - Self-management confidence: Not mentioned. - Any risk stratification insights: Not mentioned. - Depression: Not mentioned.	insufficient evidence (the abstract does not provide information on measurement properties, COSMIN rating, evidence level, or validation context for the Kessler-10 or PAID scale)	- Method of administration: Not mentioned - Frequency of administration: 13% use a PROM more than half the time - Language(s) of PROM: Not mentioned - Scoring method: Not mentioned - Interpretation of results and indications for implementation: Not mentioned	- Primary findings about PROM performance: 13% of general practitioners use PROMs more than half the time. - Reliability and validity metrics: Not mentioned. - Comparative performance of different PROMs: 64% use the Kessler-10, and 1.9% use the PAID scale. - Any unique insights for Type 2 diabetes population: Not mentioned.	General practice	Diabetes distress affects up to 36% of adults with type 2 diabetes. Australian guidelines recommend annual assessment in general practice. A survey of 4776 Australian general practitioners found that while most believe they should assess diabetes distress, few do so regularly. Barriers include motivation, environment, and knowledge. Environmental factors, specifically time, need to be addressed t…	- "A cross-sectional online survey was disseminated via e-mail to 4776 Australian general practitioners listed on the Australasian Medical Publishing Company database.264" - "264 (5%) surveys were returned." - "This study explores general practitioners' knowledge, current practice, and factors influencing implementation of guidelines, including Person Reported Outcome Measure (PROM) use.A"	-	- The abstract explicitly states that the study design is a "cross-sectional online survey." This is a clear indication of the study design used. - The term "cross-sectional" refers to a study design where data is collected at a single point in time, which is consistent with the survey methodology described. - The use of an online survey to collect data from a sample of Australian general practit…	- "64% use the Kessler-10, and 1.9% use the Problem Areas in Diabetes (PAID) scale." - "Sixteen percent reported asking about diabetes distress during type 2 diabetes consultations more than half the time, with 13% using a PROM more than half the time:"	-	- The abstract mentions two specific PROMs used by general practitioners: the Kessler-10 and the Problem Areas in Diabetes (PAID) scale. - The Kessler-10 is a widely recognized measure of psychological distress, which aligns with the assessment of diabetes distress. - The PAID scale is specifically designed to measure diabetes-related distress. - The abstract does not provide information on the n…	- "264 (5%) surveys were returned." - "A cross-sectional online survey was disseminated via e-mail to 4776 Australian general practitioners listed on the Australasian Medical Publishing Company database.264"	-	- The total sample size is explicitly mentioned as 264, which is the number of surveys returned. - The age range or mean age of the participants is not mentioned in the abstract. - The gender distribution of the participants is not provided in the abstract. - There is no mention of the diabetes duration (mean/range) in the abstract. - The education level of the participants is not specified in th…	- "Diabetes distress is experienced by up to 36% of adults with type 2 diabetes." - "Sixteen percent reported asking about diabetes distress during type 2 diabetes consultations more than half the time, with 13% using a PROM more than half the time: 64% use the Kessler-10, and 1.9% use the Problem Areas in Diabetes (PAID) scale." - "Most respondents endorsed general practitioners' role in assessi…	-	- The abstract provides a prevalence of diabetes distress, stating that it is experienced by up to 36% of adults with type 2 diabetes. - The use of Person Reported Outcome Measures (PROMs) is mentioned, with specific percentages: 16% of general practitioners ask about diabetes distress more than half the time, and 13% use a PROM more than half the time. The Kessler-10 is used by 64%, and the PAID…	- "Sixteen percent reported asking about diabetes distress during type 2 diabetes consultations more than half the time, with 13% using a PROM more than half the time: 64% use the Kessler-10, and 1.9% use the Problem Areas in Diabetes (PAID) scale."	-	- The abstract mentions the use of two PROMs: the Kessler-10 and the Problem Areas in Diabetes (PAID) scale. However, it does not provide any information about the measurement properties, COSMIN rating, evidence level, or specific validation context for these PROMs. - The abstract focuses on the usage and implementation of these PROMs by general practitioners but does not delve into the validatio…	- "64% use the Kessler-10, and 1.9% use the Problem Areas in Diabetes (PAID) scale." - "Sixteen percent reported asking about diabetes distress during type 2 diabetes consultations more than half the time, with 13% using a PROM more than half the time:"	-	- The abstract mentions that 13% of general practitioners use a PROM more than half the time, indicating the frequency of administration. - The Kessler-10 and PAID scale are identified as the PROMs used, but the abstract does not specify the method of administration (self-report, interview, digital), language(s), scoring method, or interpretation of results. - The abstract does not provide detail…	- "Sixteen percent reported asking about diabetes distress during type 2 diabetes consultations more than half the time, with 13% using a PROM more than half the time:" - "To support uptake of guideline recommendations for diabetes-specific PROM use, environmental factors, specifically time, need to be addressed." - "Most respondents endorsed general practitioners' role in assessing diabetes dist…	-	- The abstract provides information on the usage of PROMs by general practitioners, with 13% using them more than half the time. This is a primary finding about PROM performance. - The abstract specifies that 64% of general practitioners use the Kessler-10, and 1.9% use the PAID scale. This provides information on the comparative performance of different PROMs in terms of usage. - There are no re…	- "This study explores general practitioners' knowledge, current practice, and factors influencing implementation of guidelines, including Person Reported Outcome Measure (PROM) use.A" - "Most respondents endorsed general practitioners' role in assessing diabetes distress, but few ask about or assess diabetes distress in routine consultations." - "A cross-sectional online survey was disseminated …	-	- The study involves an online survey of Australian general practitioners, which suggests that the setting is related to general practice rather than a specific hospital or outpatient clinic setting. - The mention of "routine consultations" implies that the context is likely within general practice settings where these consultations typically occur. - The focus on general practitioners and their …	- "Diabetes distress is experienced by up to 36% of adults with type 2 diabetes." - "Australian type 2 diabetes guidelines recommend annual assessment of diabetes distress in general practice." - "This study explores general practitioners' knowledge, current practice, and factors influencing implementation of guidelines, including Person Reported Outcome Measure (PROM) use.A" - "A cross-sectional…	-	- The abstract provides an overview of the study's focus on diabetes distress among adults with type 2 diabetes and the role of general practitioners in assessing and addressing it. - It highlights the prevalence of diabetes distress and the recommendation for annual assessment in Australian guidelines. - The study's methodology is described as a cross-sectional online survey targeting Australian…
43			Assessing cultural appropriateness of patient-reported outcome measures for Aboriginal people with diabetes: study protocol.	A. Burgess, J. Hawkins, Catherine Kostovski, K. Duncanson	https://doi.org/10.17061/PHRP31122105	Public Health Research & Practice	2022	Validation study	- PROMIS-29: Assesses sleep, fatigue, anxiety, depression, physical functioning, pain, and social impacts. Insufficient information on number of items and scoring mechanism. - PAID scale: Measures diabetes-related stress. Insufficient information on number of items and scoring mechanism. Validated versions include Greek and Chinese adaptations.	- Total sample size: Up to 50 - Age range: 18 years or older - Gender distribution: NR - Diabetes duration: NR - Education level: NR - Specific inclusion criteria: Aboriginal people with type 1 or type 2 diabetes living in the Shoalhaven region - Country: Australia	Not mentioned (the paper does not provide specific numerical values or statistically significant results related to psychological distress, quality of life measurements, treatment satisfaction levels, self-management confidence, risk stratification insights, or depression)	insufficient evidence (the paper does not provide specific measurement properties or validation evidence for the PROMIS-29 and PAID scale in the context of Aboriginal people with diabetes)	- Method of administration: Focus groups and individual interviews - Frequency of administration: Not explicitly mentioned - Language(s) of PROM: English (primary), with translations available for PAID scale (Greek, Chinese) - Scoring method: Not detailed in the paper - Interpretation of results and indications for implementation: To assess cultural appropriateness and inform recommendations for …	Not mentioned (the paper is a study protocol and does not include key findings or results)	Community-dwelling (Shoalhaven region, NSW, Australia)	The study aims to assess the cultural appropriateness of patient-reported outcome measures (PROMs) for Aboriginal people with diabetes, specifically investigating the accuracy and cultural appropriateness of PROMIS-29 and PAID. It also aims to codesign a new PROM if necessary, to improve diabetes care and management for Aboriginal people in rural and remote communities.	- "The secondary aim of the study will be to codesign a diabetes-specific PROM with Aboriginal people in a regional area, if the tools are not accurate or culturally appropriate." - "The study findings will contribute to improved understanding of the accuracy and cultural appropriateness of the PROMIS-29 and PAID scale PROMs for diabetes care and health outcomes in Aboriginal people with diabetes…	-	- The study is described as a "two-phase, qualitative study," which indicates that it involves gathering non-numerical data through methods such as interviews and focus groups. - The primary aim is to investigate the accuracy and cultural appropriateness of existing PROMs, which aligns with the characteristics of a validation study. - The secondary aim involves codesigning a new PROM, which furth…	- "PROMIS 29 is a survey to assess a broad range of health-related QOL-impacted domains such as sleep, fatigue, anxiety and depression, physical functioning, pain and social impacts." - "The primary aim of this two-phase, qualitative study is to investigate the accuracy and cultural appropriateness of the PROMIS-29 and PAID PROMs for health outcomes assessment in Aboriginal people with diabetes i…	-	- The paper explicitly mentions two PROMs used in the study: PROMIS-29 and PAID scale. - PROMIS-29 is described as assessing a broad range of health-related quality of life (QOL) domains, including sleep, fatigue, anxiety, depression, physical functioning, pain, and social impacts. - The PAID scale is specifically designed to measure diabetes-related stress. - The PAID scale has been adapted into…	- "Up to 50 Aboriginal people aged 18 years or older with type 1 or type 2 diabetes living in the Shoalhaven region in NSW, will be recruited." - "We aim to recruit enough participants during the 3-month recruitment period to conduct 3-4 focus groups of 5-10 participants and 5-10 individual interviews." - "The study findings will contribute to improved understanding of the accuracy and cultural a…	-	- The total sample size is specified as "up to 50 Aboriginal people." - The age range is clearly stated as "18 years or older." - There is no mention of gender distribution, so this is "NR." - There is no information provided about diabetes duration, so this is "NR." - There is no mention of education level, so this is "NR." - The specific inclusion criteria are that participants must be Aborigin…	- "Diabetes is the second-highest cause of death among Aboriginal people, accounting for 7.6% of deaths -six times higher than that among non-Aboriginal Australians." - "People with type 2 diabetes are reported to express feelings of unworthiness and despair which in turn negatively affect their own management of their diabetes." - "Stress-related conditions are twice as likely to occur for peopl…	-	- The paper discusses the high prevalence of diabetes among Aboriginal people and its impact on mortality, but it does not provide specific percentages or proportions related to psychological distress or quality of life measurements. - It mentions that people with type 2 diabetes express feelings of unworthiness and despair, which affects their self-management, but no specific data or statistical…	- "The study findings will contribute to improved understanding of the accuracy and cultural appropriateness of the PROMIS-29 and PAID scale PROMs for diabetes care and health outcomes in Aboriginal people with diabetes from Shoalhaven, Australia." - "The critical Indigenous methodology that informs and will guide the conduct of this study assumes the current PROMs are not suitable for the Shoalh…	-	- The paper primarily focuses on assessing the cultural appropriateness of PROMIS-29 and PAID scale for Aboriginal people with diabetes, rather than evaluating their measurement properties or validation. - The PAID scale has been validated in other contexts (e.g., Greek and Chinese languages), but there is no mention of its validation specifically for the Aboriginal population. - The paper states…	- "Eligible, consenting participants will attend a focus group or individual interview where they will review the PROM tools (PROMIS 29 and PAID scale) currently used for diabetes management." - "Semi-structured questions will be used to gather information about PROMs and discussions will be recorded for analysis." - "Written versions of the PROMIS-29 and PAID PROMs will be circulated at each foc…	-	- The method of administration for the PROMs in this study involves both focus groups and individual interviews, where participants review and discuss the PROM tools. - The frequency of administration is not explicitly mentioned in the paper, but it is implied that participants will engage with the PROMs during these focus groups or interviews. - The language of the PROMs is not explicitly stated…	- "Anecdotal evidence indicates that PROMs do not capture accurate information about the healthcare of Aboriginal people with Type 2 diabetes." - "The primary aim of this two-phase, qualitative study is to investigate the accuracy and cultural appropriateness of the PROMIS-29 and PAID PROMs for health outcomes assessment in Aboriginal people with diabetes in the Shoalhaven region of NSW, Australi…	-	- The paper primarily discusses the protocol for a study aimed at assessing the cultural appropriateness of PROMs for Aboriginal people with diabetes, rather than presenting key findings. - The study's primary aim is to investigate the accuracy and cultural appropriateness of PROMIS-29 and PAID PROMs, but the paper does not provide results or findings from this investigation. - The paper mentions…	- "The Shoalhaven region is located approximately 160 km south of Sydney on the east coast of Australia and incorporates communities extending a further 70 km north along the coastline of NSW and the Australian Capital Territory (ACT)." - "Up to 50 Aboriginal people aged 18 years or older with type 1 or type 2 diabetes living in the Shoalhaven region in NSW, will be recruited." - "The study will …	-	- The study is conducted in the Shoalhaven region of New South Wales (NSW), Australia, which is specified as the geographical setting. - The participants are recruited from specific communities within this region, indicating a community-based setting. - The focus groups and interviews are conducted in the community, suggesting that the administration of the study is not limited to a hospital or o…	- "BACKGROUND Patient-reported outcome measures (PROMs) provide patients with a platform to report on healthcare services and interventions, including the management of diabetes and other chronic diseases." - "Anecdotal evidence indicates that PROMs do not capture accurate information about the healthcare of Aboriginal people with Type 2 diabetes." - "The primary aim of this two-phase, qualitativ…	-	- The paper discusses the need to assess the cultural appropriateness of patient-reported outcome measures (PROMs) for Aboriginal people with diabetes, indicating a gap in current PROMs. - The primary aim is to investigate the accuracy and cultural appropriateness of specific PROMs (PROMIS-29 and PAID) for Aboriginal people with diabetes. - The secondary aim involves codesigning a new PROM if the…
44			Assessment of Psychological Distress in Adults With Type 2 Diabetes Mellitus Through Technologies: Literature Review	G. Bassi, S. Gabrielli, V. Donisi, Sara Carbone, S. Forti, S. Salcuni	https://doi.org/10.2196/17740	Journal of Medical Internet Research	2020	Systematic review	- Patient Health Questionnaire-9 (PHQ-9): Depressive symptoms; 9 items; validated in primary care - Diabetes Distress Scale-17 (DDS-17): Diabetes-specific distress; 17 items; validated for diabetes distress - Medical Outcome Study Short-Form (MOS-SF) Health Survey: Physical and emotional symptoms related to quality of life; 12 and 36 items - Hospital Anxiety and Depression Scale-14 items: Anxiety…	- Total sample size: NR - Age range or mean age: 18 to 70 years - Gender distribution (% male/female): NR - Diabetes duration (mean/range): NR - Education level: NR - Specific inclusion/exclusion criteria related to type 2 diabetes: Inclusion criteria include technological support for mental health assessment, at least 60% of participants with T2DM, focus on psychological symptoms, and age range …	- Prevalence of psychological distress: Depression (22.4%), Anxiety (32%) - Quality of life measurements: Impaired by high levels of anxiety, depression, and stress; affected by medical comorbidities, older age, female gender, and rural living - Treatment satisfaction levels: Increased with psychological interventions - Self-management confidence: Linked to better glycemic control and self-care b…	- Diabetes Distress Scale-17 (DDS-17): Good reliability and internal validity; insufficient evidence for COSMIN rating or evidence level. - Patient Health Questionnaire-9 (PHQ-9): Tested in primary care; insufficient evidence for COSMIN rating or evidence level. - Patient Health Questionnaire-8 (PHQ-8): Good reliability; insufficient evidence for COSMIN rating or evidence level. - Other instrumen…	- Method of administration: - Self-report (paper-based questionnaires, digital apps) - Interview (telephone interviews, automated telephonic assessment) - Frequency of administration: Baseline and follow-up (specific frequencies not detailed) - Language(s) of PROM: Not specified - Scoring method: - PHQ-9: Symptoms and functional impairment assessment - DDS-17: Validated for diabetes-specific dist…	The key findings include the identification of the DDS-17 as a reliable and valid tool specifically for diabetes distress, and the PHQ-9 as a widely used and clinically relevant tool for assessing depressive symptoms in chronic diseases, including T2DM. The MOS-SF Health Survey is also used to evaluate quality of life. However, most studies did not provide detailed psychometric properties of the …	Community-dwelling, healthcare settings (including mobile health)	- The deployment of psychological tools in digital interventions makes screening for anxiety, stress, and depression symptoms faster and easier in T2DM patients. - Mobile health solutions are preferred tools for digital interventions. - The review highlights the importance of identifying appropriate psychological tools for digital devices. - ICT apps are increasingly used in healthcare for real-t…	- "On the basis of the inclusion and exclusion criteria, 17 articles were eligible for the literature review." - "This literature review sheds light on the types of technological devices through which psychological instruments were used to assess psychological distress among adults with T2DM." - "This study aims to review previous literature on the types of psychological instruments delivered in …	-	- The study is described as a "literature review," which indicates that it is a systematic review of existing literature rather than a primary research study. - The methodology involves searching multiple databases (PsycINFO, CINAHL, and PubMed) using specific terms related to the topic, which is typical of a systematic review. - The study includes specific inclusion and exclusion criteria for se…	- "In most studies, psychological assessments were administered on paper." - "Other studies used simple telephone interviews and included the use of apps for tablets and smartphones to assess the psychological well-being of patients." - "Finally, some studies deployed mood rating scales delivered through tailored text message–based support systems." - "the PHQ-9 and the DDS-17 emerged as useful t…	-	- The paper discusses various patient-reported outcome measures (PROMs) used in studies related to type 2 diabetes mellitus (T2DM). - The Patient Health Questionnaire-9 (PHQ-9) is highlighted as a tool for assessing depressive symptoms, with specific components for symptoms and functional impairment. - The Diabetes Distress Scale-17 (DDS-17) is mentioned as a tool for assessing diabetes-specific …	- "The studies included in the review were in line with the following inclusion criteria: (1) presence of technological support for mental health assessment delivered to patients with T2DM; (2) studies with at least 60% of participants with T2DM, in order to have most people with only T2DM, the target population of this study; (3) studies that focused on depression, anxiety, stress, or other psyc…	-	- The total sample size is not explicitly mentioned in the paper, but it is indicated that 17 articles were included in the review. - The age range for participants is specified as adults aged between 18 and 70 years. - There is no mention of gender distribution, diabetes duration, education level, or country where the study was conducted. - Specific inclusion criteria include the presence of tec…	- "The prevalence of depression (22.4%) and anxiety (32%) in individuals with T2DM is considerably higher than that in the general population (10%), with a negative impact on the disease itself [5]." - "The prevalence of depressive symptoms in older adults with T2DM can be as high as 79.4% [6]." - "Indeed, some studies have reported that high levels of anxiety, depression, and stress tend to caus…	-	- The paper provides specific prevalence rates for depression and anxiety in individuals with T2DM, which are higher than in the general population. - It highlights that these psychological symptoms negatively impact quality of life and disease outcomes. - Factors affecting quality of life include medical comorbidities, older age, female gender, and rural living. - Poor glycemic control is linked…	- "In addition, 1 study that administered the PHQ-8, a standardized and validated scale, showed its good reliability in assessing depressive symptoms" - "Most studies included in the review reported only the name of the instrument, thereby not providing information regarding the psychometric properties of the tools, such as reliability, validity, data monitoring, contextual collection, and/or whe…	-	- The paper mentions that most studies did not provide detailed information on the measurement properties of the instruments used, such as reliability and validity. - The Diabetes Distress Scale-17 (DDS-17) is noted to have good reliability and internal validity, but no specific COSMIN rating or evidence level is mentioned. - The Patient Health Questionnaire-9 (PHQ-9) is mentioned as being tested…	- "In most studies, psychological assessments were administered on paper." - "A few studies deployed self-reporting techniques employing automated telephonic assessment, a call system for screening and monitoring patients’ conditions and preferences, or through telephone interviews via interactive voice response calls, a self-management support program leveraging tailored messages and structured …	-	- The paper discusses various methods of administering psychological assessments for patients with Type 2 Diabetes Mellitus (T2DM), including paper-based questionnaires, automated telephonic assessments, telephone interviews, and digital solutions like apps for tablets and smartphones. - The frequency of administration is mentioned as being at baseline and follow-up, but specific frequencies are …	- "Most studies included in the review reported only the name of the instrument, thereby not providing information regarding the psychometric properties of the tools, such as reliability, validity, data monitoring, contextual collection, and/or whether the instrument was specified for the population with diabetes" - "Another instrument that is widely used to assess depressive symptoms through tec…	-	- The paper highlights that most studies did not provide detailed psychometric properties of the PROMs used, such as reliability and validity, which are crucial for assessing their effectiveness. - The Diabetes Distress Scale-17 (DDS-17) is noted for its good reliability and internal validity, specifically for diabetes-related distress, making it a unique tool for the T2DM population. - The Patie…	- "the use of mobile phones is increasing in health care settings (defined as mobile health [mHealth]), allowing health professionals to provide easy and rapid access to updated medical information" - "The use of information and communication technology (ICT) apps in health care settings is increasing globally." - "The use of technological apps helps support people with T2DM in the management of …	-	- The paper discusses the use of technological devices and apps in healthcare settings to support the self-management of T2DM, particularly in addressing psychological distress. This suggests that the setting is likely within healthcare environments where such technologies are used. - The mention of "health care settings" and "mobile health (mHealth)" indicates that the administration of these to…	- "The deployment of appropriate psychological tools in digital interventions allows researchers and clinicians to make the screening of anxiety, stress, and depression symptoms faster and easier in patients with T2DM." - "Data from this literature review suggest that mobile health solutions may be preferred tools to use in such digital interventions." - "This literature review sheds light on the…	-	- The paper discusses the use of technological devices for assessing psychological distress in adults with type 2 diabetes mellitus (T2DM). - It highlights the potential of mobile health solutions as preferred tools for digital interventions. - The review emphasizes the importance of identifying appropriate psychological tools that can be embedded in digital devices for faster and easier screenin…
45			Associations of changes in psychosocial factors and their interactions with diabetes distress in patients with type 2 diabetes: a longitudinal study	Ruey-Hsia Wang, Hui-Chun Hsu, C. Kao, Yung-Mei Yang, Yau-Jiunn Lee, S. Shin	https://doi.org/10.1111/jan.13201	Journal of Advanced Nursing	2017	Longitudinal study	- Diabetes Self-Care Scale (17 items): diabetes self-management behaviours - Self-Efficacy for Diabetes Management Scale (14 items): diabetes self-efficacy - Connor-Davidson Resilience Scale (10 items): resilience - Social Support Scale (18 items): social support - Diabetes Empowerment Process Scale (13 items): patient empowerment - Problem Areas in Diabetes Scale (8 items): diabetes distress	- Total sample size: 304 - Age range or mean age: 20-80 years, mean age = 58.36 years - Gender distribution (% male/female): Male = 56%, Female = 44% - Diabetes duration (mean/range): Mean = 9.98 years, Range = 1-37 years - Education level: NR - Specific inclusion/exclusion criteria related to type 2 diabetes: Diagnosed with T2DM for more than 6 months, aged between 20 and 80 years, able to read …	- Prevalence of psychological distress: Approximately 18% of patients with T2DM experience high levels of diabetes distress. - Quality of life measurements: Diabetes distress is a significant psychological reaction to diabetes control. - Treatment satisfaction levels: Not explicitly mentioned. - Self-management confidence: Increase in diabetes self-efficacy significantly associated with a decreas…	- Measurement properties evaluated: Content validity, construct validity, reliability - COSMIN rating or quality assessment: Not mentioned - Evidence level for measurement properties: Based on expert review and previous studies - Specific validation context: Patients with type 2 diabetes mellitus	- Method of administration: Self-report - Frequency of administration: Baseline and 12 months later - Language(s) of PROM: Chinese - Scoring method: Varies by scale (e.g., 5-point Likert scale for resilience) - Interpretation of results and indications for implementation: Not explicitly detailed	- Primary findings about PROM performance: Increases in resilience and diabetes self-efficacy are associated with decreases in diabetes distress, while increases in patient empowerment are associated with increases in diabetes distress. - Reliability and validity metrics: Cronbach's alpha values range from 0.82 to 0.97, indicating good internal consistency reliability. - Comparative performance o…	Hospital	- The study investigates associations between changes in psychosocial factors and diabetes distress in type 2 diabetes patients. - Increases in resilience and diabetes self-efficacy are associated with decreases in diabetes distress. - Increases in patient empowerment are associated with increases in diabetes distress. - Interactions between patient empowerment and self-management behaviors are a…	- "This study employed longitudinal study and was a followup to a cross-sectional study that constructed a pathway model of glycaemic control" - "This study adopted a longitudinal design." - "The aim of this study was to investigate the associations of changes in self-management behaviours, diabetes self-efficacy, resilience, social support, patient empowerment, and their interactions with change…	-	- The study explicitly states that it "adopted a longitudinal design," which indicates that data was collected at multiple points in time to observe changes over time. - The data collection process involved collecting data at baseline and 12 months later, which is characteristic of a longitudinal study. - The study is described as a "followup to a cross-sectional study," but the current study its…	- "A self-report questionnaire and medical record were used to collect demographic data, clinical indicators, self-management behaviours, diabetes self-efficacy, resilience, social support, patient empowerment, and diabetes distress." - "A 17-item Chinese version of a diabetes self-care scale (Lee et al. 2016) was used to assess diabetes self-management behaviours related to medication (three ite…	-	- The paper mentions several patient-reported outcome measures (PROMs) used in the study. - The "17-item Chinese version of a diabetes self-care scale" is used to measure "diabetes self-management behaviours." - The "Chinese Version of the self-efficacy for diabetes management scale" is a 14-item scale measuring "diabetes self-efficacy." - The "10-item Chinese version of the Connor-Davidson Resil…	- "Overall, 304 patients with type 2 diabetes were recruited from four hospitals in southern Taiwan by convenience sampling." - "The sample comprised 170 men (56%) and 134 women (44%) who were aged between 20-80 years." - "The mean age of the participants was 58.36 (SD, 11.91) years." - "The duration of diabetes ranged between 1-37 years, with a mean of 9.98 (SD, 7.30) years, median of 9 years an…	-	- The total sample size is explicitly mentioned as 304 patients. - The age range is provided as 20-80 years, with a mean age of 58.36 years. - The gender distribution is given as 56% male and 44% female. - The diabetes duration is detailed with a range of 1-37 years and a mean of 9.98 years. - The education level is not explicitly mentioned, so it is NR. - The specific inclusion criteria related …	- "Approximately 18% of patients with T2DM experience high levels of diabetes distress" - "Diabetes distress is more clinically meaningful than depression in predicting poor glycaemic control" - "Prospective studies have indicated that high level of diabetes distress contributes to poor self-management behaviours and high HbA1c levels" - "An increase in resilience or diabetes self-efficacy signif…	- "(Page 6, Table 1) | | Self-management | Resilience | Social support | Patient empowerment | \n|------------------------|-----------------|------------|----------------|---------------------| \n| Self-efficacy | 0.351*** | 0.269*** | 0.357*** | 0.317*** |" - "(Page 6, Table 2) | Variable | T₀ Mean (SD) | T₁ Mean (SD) | T₁-T₀ pair-t | \n|---------------------------------------|---------------|--…	- The prevalence of psychological distress is highlighted by the statement that approximately 18% of patients with T2DM experience high levels of diabetes distress. - The paper discusses the quality of life measurements in terms of diabetes distress, which is a significant psychological reaction to diabetes control. - Treatment satisfaction levels are not explicitly mentioned, but the paper discu…	- "The content validity of each scale was assessed by a group of experts including nurses, physicians, and diabetes educators. For each scale, the number of items rated 'high relevant' or 'very relevant' by the experts divided by the total number of items was calculated as content validity index (CVI). The CVI values for scales used in this study ranged from 0.9 to 1.0." - "Scales of self-managem…	-	- The paper provides information on the measurement properties of the scales used in the study, specifically focusing on content validity, construct validity, and reliability. - Content validity was assessed through expert review, with a content validity index (CVI) ranging from 0.9 to 1.0, indicating high content validity. - Construct validity was evaluated through exploratory factor analysis fo…	- "A self-report questionnaire and medical record were used to collect demographic data, clinical indicators, self-management behaviours, diabetes self-efficacy, resilience, social support, patient empowerment, and diabetes distress." - "Information regarding demographic data at baseline; psychosocial factors and diabetes distress at baseline and 12 months later were collected by self-reported qu…	-	- The paper uses self-report questionnaires as the method of administration for all PROMs. - The frequency of administration is at baseline and 12 months later. - The language used for the PROMs is Chinese, as indicated by the use of "Chinese version" for each scale. - The scoring method for each scale is described in terms of the number of items and the scale used (e.g., 5-point Likert scale for…	- "An increase in resilience or diabetes self-efficacy significantly associated with a decrease in diabetes distress, whereas an increase in patient empowerment significantly associated with an increase in diabetes distress." - "The interactions between increase in patient empowerment and increase in self-management behaviours significantly associated with decrease in diabetes distress." - "The r…	- "(Page 6, Table 1) | | Self-management | Resilience | Social support | Patient empowerment | \n|------------------------|-----------------|------------|----------------|---------------------| \n| Self-efficacy | 0.351*** | 0.269*** | 0.357*** | 0.317*** |" - "(Page 6, Table 2) | Variable | T₀ Mean (SD) | T₁ Mean (SD) | T₁-T₀ pair-t | \n|---------------------------------------|---------------|--…	- The primary findings about PROM performance are related to the associations between changes in psychosocial factors and diabetes distress. Increases in resilience and diabetes self-efficacy are associated with decreases in diabetes distress, while increases in patient empowerment are associated with increases in diabetes distress. - The reliability and validity metrics are indicated by the Cron…	- "Participants were recruited from four hospitals in southern Taiwan by convenience sampling." - "Overall, 304 patients with type 2 diabetes were recruited from four hospitals in southern Taiwan by convenience sampling."	-	- The paper explicitly states that the participants were recruited from four hospitals in southern Taiwan. This indicates that the setting for the study was within these hospitals. - The recruitment method was convenience sampling, which suggests that the participants were likely patients already receiving care at these hospitals. - There is no mention of any other settings such as outpatient cli…	- "To assess the associations of changes in self-management behaviours, diabetes self-efficacy, resilience, social support, patient empowerment and their interactions with changes in diabetes distress in patients with type 2 diabetes mellitus." - "An increase in resilience or diabetes self-efficacy significantly associated with a decrease in diabetes distress, whereas an increase in patient empow…	-	- The paper aims to investigate the associations between changes in various psychosocial factors and changes in diabetes distress in patients with type 2 diabetes. - The study found that increases in resilience and diabetes self-efficacy are associated with decreases in diabetes distress, while increases in patient empowerment are associated with increases in diabetes distress. - The interaction …
46		X	Beyond diagnosis: Investigating factors influencing health-related quality of life in older people with type 2 diabetes in Slovenia.	Matic Mihevc, Tina Virtič Potočnik, Č. Zavrnik, M. Šter, Z. Klemenc-Ketiš, Antonija Poplas Susič	https://doi.org/10.1016/j.pcd.2024.01.010	Primary Care Diabetes	2024	Cross-sectional survey	- EuroQol 5-dimension (EQ-5D) questionnaire - Specific domain measured: General health - Number of items: Insufficient information - Validated version: Insufficient information - Appraisal of Diabetes Scale (ADS) - Specific domain measured: Appraisal of diabetes - Number of items: Insufficient information - Validated version: Insufficient information	- Total sample size: 358 - Age range: 65–98 years - Median age: 72 years - Gender distribution: NR - Diabetes duration: NR - Education level: NR - Specific inclusion/exclusion criteria: NR - Country: Slovenia	- Prevalence of psychological distress: Not mentioned - Quality of life measurements: Mean EQ-5D utility score of 0.80 - Treatment satisfaction levels: Not mentioned - Self-management confidence: Not mentioned - Risk stratification insights: BMI (OR 1.35, 95% CI 1.04–1.76, p = 0.025) and ADS score (OR 1.63, 95% CI 1.13–2.35, p = 0.009) are predictors of low HRQOL - Depression: Lower HRQOL correla…	insufficient evidence (the abstract does not provide specific information on measurement properties, COSMIN rating, or validation context for EQ-5D or ADS)	- Method of administration: Self-report (implied) - Frequency of administration: Not mentioned - Language(s) of PROM: Likely Slovenian (not explicitly mentioned) - Scoring method: EQ-5D utility score; ADS scoring method not detailed - Interpretation of results: Low HRQOL defined as EQ-5D utility score <10% - Indications for implementation: Target mental health, obesity prevention, chronic pain ma…	- Primary findings about PROM performance: HRQOL was investigated using EuroQol 5-dimension (EQ-5D) questionnaire and Appraisal of Diabetes Scale (ADS). Low HRQOL was defined as EQ-5D utility score <10%. - Reliability and validity metrics: Not mentioned. - Comparative performance of different PROMs: Not mentioned. - Any unique insights for Type 2 diabetes population: Not mentioned.	Primary care settings (urban and rural)	- Aim: Examine HRQOL among elderly individuals with type 2 diabetes and identify risk factors for low HRQOL. - Findings: Lower HRQOL correlated with older age, higher BMI, lower education, elevated depressive symptoms, and less favorable appraisal of diabetes. - Predictors: BMI and ADS score are main predictors of low HRQOL. - Conclusions: Integrated care models should target mental health, obesi…	- "A multi-centre cross-sectional survey among elderly individuals with T2D, treated in Slovenian urban and rural primary care settings was performed."	-	- The abstract explicitly states that the study design used was a "multi-centre cross-sectional survey." This indicates that the study collected data at a single point in time from multiple centers, which is characteristic of a cross-sectional study. - The term "cross-sectional survey" is directly mentioned in the methods section, making it clear that this is the study design used. - Cross-sectio…	- "HRQOL was investigated using EuroQol 5-dimension (EQ-5D) questionnaire and Appraisal of Diabetes Scale (ADS)." - "Low HRQOL was defined as EQ-5D utility score <10%." - "the study found that lower HRQOL correlated with older age, higher body mass index (BMI), lower education, elevated depressive symptoms, increased challenges across all EQ-5D dimensions, and less favourable appraisal of diabete…	-	- The abstract mentions two specific Patient-Reported Outcome Measures (PROMs): the EuroQol 5-dimension (EQ-5D) questionnaire and the Appraisal of Diabetes Scale (ADS). - The EQ-5D is used to measure health-related quality of life (HRQOL), which includes general health dimensions. - The ADS is used to assess the appraisal of diabetes, which is a specific psychological/psychosocial domain related …	- "Examining 358 people with median age of 72 (range 65–98) years and with a mean EQ-5D utility score of 0.80," - "To improve HRQOL, integrated care models should consider interventions that target mental health, obesity prevention, chronic pain management, diabetes education, self-management, and treatment plan personalisation." - "When considering age, gender, education, and HbA1c, the main pre…	-	- The total sample size is explicitly mentioned as "358 people." - The age range is provided as "65–98 years," with a median age of "72 years." - There is no mention of gender distribution in the abstract. - The abstract does not provide information on diabetes duration. - Education level is mentioned as a factor affecting HRQOL, but specific details about the education level of participants are …	- "When considering age, gender, education, and HbA1c, the main predictors of low HRQOL were BMI (OR 1.35, 95% CI 1.04–1.76, p = 0.025) and ADS score (OR 1.63, 95% CI 1.13–2.35, p = 0.009).ConclusionsTo" - "Examining 358 people with median age of 72 (range 65–98) years and with a mean EQ-5D utility score of 0.80, the study found that lower HRQOL correlated with older age, higher body mass index (…	-	- The abstract mentions that lower health-related quality of life (HRQOL) is correlated with "elevated depressive symptoms," which is a key psychological finding related to depression. - The mean EQ-5D utility score of 0.80 indicates a quality of life measurement, but no specific percentages or proportions are provided for psychological distress or treatment satisfaction levels. - The study ident…	- "Statistical analysis was performed using univariate and multivariate binary logistic regression statistics.ResultsExamining" - "Low HRQOL was defined as EQ-5D utility score <10%." - "HRQOL was investigated using EuroQol 5-dimension (EQ-5D) questionnaire and Appraisal of Diabetes Scale (ADS)."	-	- The abstract mentions the use of the EuroQol 5-dimension (EQ-5D) questionnaire and the Appraisal of Diabetes Scale (ADS) to investigate health-related quality of life (HRQOL). - The EQ-5D utility score is used to define low HRQOL, indicating that the EQ-5D is a key measurement tool in this study. - However, the abstract does not provide specific information on the measurement properties evaluat…	- "HRQOL was investigated using EuroQol 5-dimension (EQ-5D) questionnaire and Appraisal of Diabetes Scale (ADS)." - "Statistical analysis was performed using univariate and multivariate binary logistic regression statistics.ResultsExamining" - "Low HRQOL was defined as EQ-5D utility score <10%."	-	- The abstract mentions the use of two specific PROMs: the EuroQol 5-dimension (EQ-5D) questionnaire and the Appraisal of Diabetes Scale (ADS). These are the PROMs used in the study. - The method of administration is not explicitly mentioned in the abstract, but it is common for these questionnaires to be self-reported. - The frequency of administration is not specified in the abstract. - The lan…	- "HRQOL was investigated using EuroQol 5-dimension (EQ-5D) questionnaire and Appraisal of Diabetes Scale (ADS)." - "the study found that lower HRQOL correlated with older age, higher body mass index (BMI), lower education, elevated depressive symptoms, increased challenges across all EQ-5D dimensions, and less favourable appraisal of diabetes." - "Low HRQOL was defined as EQ-5D utility score <10…	-	- The abstract mentions the use of two PROMs: the EuroQol 5-dimension (EQ-5D) questionnaire and the Appraisal of Diabetes Scale (ADS). This directly addresses the primary findings about PROM performance. - The definition of low HRQOL using the EQ-5D utility score provides insight into how the PROM is used to measure health-related quality of life. - The correlation of lower HRQOL with various fac…	- "A multi-centre cross-sectional survey among elderly individuals with T2D, treated in Slovenian urban and rural primary care settings was performed."	-	- The abstract mentions that the study was conducted in "Slovenian urban and rural primary care settings." This indicates that the setting for the administration of the study was in primary care settings, which typically include outpatient clinics and community health centers rather than hospitals. - The term "primary care settings" suggests that the study was conducted in a community-dwelling se…	- "AimsTo examine the present state of health-related quality of life (HRQOL) among elderly individuals with type 2 diabetes (T2D) receiving integrated care and identify risk factors associated with low HRQOL.MethodsA" - "the study found that lower HRQOL correlated with older age, higher body mass index (BMI), lower education, elevated depressive symptoms, increased challenges across all EQ-5D di…	-	- The abstract provides a clear aim of the study, which is to examine the health-related quality of life (HRQOL) among elderly individuals with type 2 diabetes and identify risk factors associated with low HRQOL. - The study findings are summarized by highlighting the correlations between lower HRQOL and various factors such as older age, higher BMI, lower education, elevated depressive symptoms,…
47			Capturing Diabetes-Related Distress and Burden From the Perspective of Patients With Type 1 or Type 2 Diabetes: Protocol for an Explorative Mixed Methods Study	S. Zara, J. Kruse, Anna Maria Leveling, J. Schmitz, I. Hempler, H. Kampling	https://doi.org/10.2196/38477	JMIR Research Protocols	2022	Mixed methods design	- Problem Areas in Diabetes scale: diabetes-related emotional distress, 20 items - Patient Health Questionnaire (German version): symptoms of depression and anxiety, insufficient information on number of items - Operationalized Psychodynamic Diagnosis-Structure Questionnaire: personality functioning, insufficient information on number of items - Mentalization Questionnaire: mentalization capaciti…	- Total sample size: 40 - Age range: 18-69 years - Gender distribution: NR - Diabetes duration: Minimum 2 years - Education level: NR - Specific inclusion criteria for type 2 diabetes: HbA 1c >7.5%, minimum diabetes duration of 2 years, completed diabetes self-management program - Country: Germany	- Prevalence of psychological distress: 42% for type 1 diabetes, 24% to 36% for type 2 diabetes. - Association between high diabetes-related distress and poor glycemic control. - Increased risk of depression and anxiety: diabetes increases risk of depressive symptomatology; depressive symptoms increase risk of type 2 diabetes by 34%. - Twice the risk of developing an anxiety disorder compared to …	insufficient evidence (the paper provides some information on reliability and validity but lacks specific COSMIN ratings, evidence levels, and validation contexts)	- Method of administration: Self-report - Frequency of administration: Once as part of the study protocol - Language(s) of PROM: German - Scoring method: - Problem Areas in Diabetes scale: Sum score multiplied by 1.25, total score between 0 and 100 - Patient Health Questionnaire (German version): Total score between 0 and 27 for depression severity - Operationalized Psychodynamic Diagnosis-Struct…	Not mentioned (the paper is a protocol and does not include results or findings)	Clinic (diabetes clinic)	This study aims to examine diabetes-related distress, its course, barriers, and facilitating factors in diabetes management from the perspective of patients with type 1 and type 2 diabetes. It uses a mixed methods design to gain insights into individual experiences and perceptions, aiming to tailor treatment to individual needs and optimize self-management.	- "The study employs a mixed methods design combining qualitative and quantitative data." - "The study will be conducted using an explorative mixed methods design and will integrate qualitative as well as quantitative data." - "The descriptive exploratory statistical analyses of the quantitative data (questionnaire data and routine medical data) will be performed using SPSS Statistics (IBM Corp).…	-	- The study explicitly states that it uses a "mixed methods design," which combines both qualitative and quantitative data collection and analysis methods. - The use of semistructured interviews for qualitative data and questionnaires for quantitative data supports this classification. - The mention of "explorative mixed methods design" further clarifies that the study aims to explore and underst…	- "Questionnaires will provide data on the following secondary outcomes: diabetes-related emotional distress (the Problem Areas in Diabetes scale), symptoms of depression and anxiety (Patient Health Questionnaire, German version), personality functioning (Operationalized Psychodynamic Diagnosis-Structure Questionnaire), mentalizing capacities (Mentalization Questionnaire), epistemic trust (Episte…	-	- The paper lists several patient-reported outcome measures (PROMs) used in the study, which are primarily focused on psychological and psychosocial aspects. - The Problem Areas in Diabetes scale is used to assess diabetes-related emotional distress and has 20 items. - The Patient Health Questionnaire (German version) measures a range of psychological symptoms including depression and anxiety. - …	- "The study employs a mixed methods design combining qualitative and quantitative data. Semistructured interviews (N=40) will be conducted with patients with type 1 diabetes (n=20) and patients with type 2 diabetes (n=20)." - "The study will be conducted using an explorative mixed methods design and will integrate qualitative as well as quantitative data. Patients between 18 and 69 years with di…	-	- The total sample size is explicitly mentioned as 40 participants, with 20 having type 1 diabetes and 20 having type 2 diabetes. - The age range for participants is specified as between 18 and 69 years. - There is no mention of gender distribution or mean age in the provided text. - The diabetes duration is specified as a minimum of 2 years. - There is no mention of education level in the provid…	- "as many as 42% of patients with type 1 diabetes and 24% to 36% of patients with type 2 diabetes report pronounced diabetes-related distress" - "High diabetes-related distress is associated with inadequate glycemic control (HbA 1c >7.5%) as well as poor diabetes management" - "Further, patients with inadequate glycemic control present elevated depression or anxiety symptoms" - "Patients with di…	-	- The paper provides specific percentages for the prevalence of diabetes-related distress: 42% for type 1 diabetes and 24% to 36% for type 2 diabetes. - It highlights the association between high diabetes-related distress and poor glycemic control, as well as the increased risk of depression and anxiety. - The paper mentions that diabetes increases the risk of depressive symptomatology and that d…	- "The Problem Areas in Diabetes scale [26] includes 20 items to assess different areas of diabetes-related emotional distress. The response options range from 0 ("no problem") to 4 ("major problem"). A sum score is computed and multiplied by 1.25, resulting in a total score between 0 and 100. Higher values represent more severe distress. A value >39 indicates severe emotional distress [19], poin…	-	- The paper provides information on several patient-reported outcome measures (PROMs) used in the study, including the Problem Areas in Diabetes scale, Patient Health Questionnaire (PHQ-D), Childhood Trauma Questionnaire (CTQ), Operationalized Psychodynamic Diagnosis-Structure Questionnaire (OPD-SQS), Mentalization Questionnaire, and Epistemic Trust, Mistrust and Credulity Questionnaire. - For ea…	- "Questionnaires will provide data on the following secondary outcomes: diabetes-related emotional distress (the Problem Areas in Diabetes scale), symptoms of depression and anxiety (Patient Health Questionnaire, German version), personality functioning (Operationalized Psychodynamic Diagnosis-Structure Questionnaire), mentalizing capacities (Mentalization Questionnaire), epistemic trust (Episte…	-	- The paper mentions several questionnaires used to assess various aspects of diabetes-related distress and psychological factors. These include the Problem Areas in Diabetes scale, Patient Health Questionnaire (German version), Operationalized Psychodynamic Diagnosis-Structure Questionnaire, Mentalization Questionnaire, Epistemic Trust, Mistrust and Credulity Questionnaire, and Childhood Trauma …	- "The primary outcomes comprise (1) diabetes-related distress, (2) the severity of distress, (3) the course of distress throughout diabetes management, (4) barriers, and (5) facilitating factors." - "The Problem Areas in Diabetes scale [26] includes 20 items to assess different areas of diabetes-related emotional distress." - "The Patient Health Questionnaire (German version; PHQ-D) measures dep…	-	- The paper discusses the use of several Patient-Reported Outcome Measures (PROMs) such as the Problem Areas in Diabetes scale, Patient Health Questionnaire, Operationalized Psychodynamic Diagnosis-Structure Questionnaire, Mentalization Questionnaire, and Epistemic Trust, Mistrust and Credulity Questionnaire. - These PROMs are used to assess various aspects of diabetes-related distress, emotional…	- "Recruitment will take place in a clinic that specializes in diabetes." - "Patients between 18 and 69 years with diagnosed type 1 or type 2 diabetes, with an HbA 1c value >7.5%, a diabetes duration of minimum 2 years, a completed diabetes self-management program, sufficient German language skills, and cognitive abilities will be included in the study." - "The study will be conducted using an ex…	-	- The paper explicitly states that recruitment will take place in a clinic that specializes in diabetes, indicating that the setting for the study is a diabetes clinic. - The study involves conducting semistructured interviews, which are planned to be conducted in the clinic, further supporting the setting as a clinic. - The mention of compliance with the clinics' hygiene regulations and the cond…	- "This study aims to examine diabetes-related distress, the course of distress throughout diabetes management, as well as barriers and facilitating factors in dealing with diabetes from the individual perspective of patients with type 1 and type 2 diabetes." - "The study employs a mixed methods design combining qualitative and quantitative data." - "The primary outcomes comprise (1) diabetes-rel…	-	- The paper describes a study that aims to explore diabetes-related distress and its impact on patients with type 1 and type 2 diabetes. - The study uses a mixed methods design, combining qualitative and quantitative data to gain comprehensive insights. - The primary outcomes include understanding diabetes-related distress, its severity, and the course of distress over time, as well as identifyin…
48			Care management in individuals with type II Diabetes: linking the International Classification of Functioning with patient-reported outcomes measures	Edy Kattarine Dias dos Santos, Débora Wanderley Villela, Karla Cybele Vieira de Oliveira, Wanessa Azevedo de Brito, Ana Paula de Lima Ferreira, Diego Dantas, M. D. G. R. D. Araújo	https://doi.org/10.7769/gesec.v15i11.4493	Revista de Gestão e Secretariado	2024	Linkage study	1. Diabetes Symptom Checklist-Revised (DSC-R) - Domain: Symptoms scale - Number of items: 34 - Validated version: Insufficient information 2. The Ability to Perform Physical Activities of Daily Living Questionnaire (APPADL) - Domain: Quality of life - Number of items: 7 - Validated version: Insufficient information 3. Decisional Balance for insulin injection (DBII) - Domain: Attitude - Number of …	- Total sample size: NR - Age range or mean age: NR - Gender distribution (% male/female): NR - Diabetes duration (mean/range): NR - Education level: NR - Specific inclusion/exclusion criteria related to type 2 diabetes: NR - Country (or countries) in which the study (studies) was conducted: NR	- Prevalence of psychological distress: High citation of emotional functions (e.g., fear, anger, anxiety) in body functions component. - Quality of life measurements: Activity and participation component was most representative (38% of citations), focusing on managing daily activities and health care. - Treatment satisfaction levels: Not explicitly mentioned. - Self-management confidence: Implied…	insufficient evidence (the paper does not provide specific measurement properties, COSMIN ratings, or evidence levels for the PROMs)	Not mentioned (the paper does not provide specific details on the administration method, frequency, language, scoring method, or interpretation of results for each PROM)	- Primary findings about PROM performance: The study linked 12 PROMs to the ICF, covering 84 different categories. The activity and participation component was the most represented, with categories related to food control and health care management. - Reliability and validity metrics: Not explicitly mentioned in the provided text. - Comparative performance of different PROMs: The SDSCA instrument…	Not mentioned (the paper does not specify the setting of administration)	- The study linked patient-reported outcome measures (PROMs) with the International Classification of Functioning (ICF) for individuals with type II diabetes. - 12 PROMs were included, covering 84 different categories, with 78 belonging to the ICF and 6 to personal factors. - The activity and participation component was the most represented, with categories related to food control, health care, a…	- "This is a linkage study that associated PROMs and ICF content, carried out in two stages: i) selection of validated PROMs for patients with type II DM, and ii) identification of The selection of validated instruments for people with Type II DM was the first step of our study." - "The study was conducted in two steps: (i) identification of specific and validated PROMs for type II Diabetes, and …	-	- The study involves linking patient-reported outcome measures (PROMs) with the International Classification of Functioning (ICF) content. This is a specific type of study design known as a "linkage study." - The study is conducted in two stages: identifying validated PROMs and linking them to ICF content. This process is characteristic of a linkage study, which aims to connect existing measures …	- "After this process, 12 PROMs were finally included in this study, which are displayed in Table 1"	- "(Page 7, Table 1) -------------------------------------------------------------------------------------------------------- \n| Author(s) | Instruments | Abbreviation | Number of items | Outcome assessed | \n|----------------------------|----------------------------------------------------------------------------|--------------|-----------------|--------------------|"	- The paper mentions that 12 PROMs were included in the study and refers to Table 1 for details. - The table on page 7 provides the names of the PROMs, the number of items in each, and the outcomes assessed. - The specific domains measured by each PROM are not explicitly detailed in the text, but the table provides information on the outcomes assessed, which can be inferred as the domains measure…	- "The set of all PROMs included in this study covered all components of the ICF, addressing categories of body structures and function, activities and participation, environmental and personal factors to describe the health outcomes reported by patients with type II DM." - "The linkage between ICF and meaningful concepts identified in specific PROMs developed for patients with type 2 DM provided…	-	- The paper primarily focuses on the linkage of PROMs with the ICF for individuals with type II diabetes, rather than detailing participant demographics. - The study involves the selection and analysis of PROMs specific to type II diabetes, but it does not mention any specific participant demographics such as sample size, age, gender distribution, diabetes duration, education level, or specific i…	- "The categories were cited 365 times, and the activity and participation component was the most representative component, accounting for 38% of the citations." - "The most cited categories are related to food control, health care and managing activities in the physical and mental contexts." - "The body functions component was covered through categories representing emotional functions, linked t…	-	- The paper provides insights into the psychological and psychosocial aspects of type II diabetes management by linking patient-reported outcome measures (PROMs) to the International Classification of Functioning (ICF). - The prevalence of psychological distress is indicated by the high citation of emotional functions, such as fear, anger, anxiety, love, and satisfaction, which are part of the bo…	- "The study was conducted in two steps: (i) identification of specific and validated PROMs for type II Diabetes, and (ii) linkage between the instruments and the ICF, through the linkage methodology proposed by Cieza et al." - "Out of this, all specific PROMs for type II DM patients were selected. In order to confirm whether the instruments were validated for English language, individual searche…	- "(Page 7, Table 1) -------------------------------------------------------------------------------------------------------- \n| Author(s) | Instruments | Abbreviation | Number of items | Outcome assessed | \n|----------------------------|----------------------------------------------------------------------------|--------------|-----------------|--------------------|" - "(Page 10, Table 1) | Ch…	- The paper describes the selection and validation process for PROMs used in the study, indicating that they were validated for English language and specific to type II diabetes. - The linkage methodology used is based on Cieza et al.'s work, which is a standard approach for linking PROMs to ICF categories. - The paper does not provide specific measurement properties such as reliability or validi…	- "The study was conducted in two steps: (i) identification of specific and validated PROMs for type II Diabetes, and (ii) linkage between the instruments and the ICF, through the linkage methodology proposed by Cieza et al." - "After the PROMs selection process, the English validated versions of each questionnaire had its items transcribed, so they could be linked to the ICF content." - "The lin…	- "(Page 7, Table 1) -------------------------------------------------------------------------------------------------------- \n| Author(s) | Instruments | Abbreviation | Number of items | Outcome assessed | \n|----------------------------|----------------------------------------------------------------------------|--------------|-----------------|--------------------|" - "(Page 10, Table 1) | Ch…	- The paper describes the process of linking PROMs to the ICF, but it does not provide specific details on the administration method, frequency, language, scoring method, or interpretation of results for each PROM. - The mention of "English validated versions" suggests that the language of administration is English, but this is not explicitly stated for each PROM. - The tables at the end of the p…	- "From the 12 PROMS included, 184 items were identified and linked to 84 different categories, where 78 belonged to the ICF and 6 to the list of personal factors." - "Of these, 40% represented body function, 38% activity and participation, 8% environmental factors, 7% body structure, and 7% personal factors." - "The categories were cited 365 times, and the activity and participation component wa…	- "(Page 7, Table 1) -------------------------------------------------------------------------------------------------------- \n| Author(s) | Instruments | Abbreviation | Number of items | Outcome assessed | \n|----------------------------|----------------------------------------------------------------------------|--------------|-----------------|--------------------|" - "(Page 10, Table 1) | Ch…	- The study linked 12 PROMs to the International Classification of Functioning (ICF) to assess their coverage of health domains relevant to type 2 diabetes management. - The results show that the PROMs cover a wide range of ICF categories, with a focus on body function and activity and participation components. - The activity and participation component was the most represented, indicating that t…	- "The study was conducted in two steps: (i) identification of specific and validated PROMs for type II Diabetes, and (ii) linkage between the instruments and the ICF, through the linkage methodology proposed by Cieza et al." - "The selection of validated instruments for people with Type II DM was the first step of our study." - "After searches in electronic databases, we found one scoping review…	-	- The study primarily focuses on linking patient-reported outcome measures (PROMs) with the International Classification of Functioning (ICF) for individuals with type II diabetes. - The study involves the selection and analysis of existing PROMs rather than conducting new data collection in a specific setting like a hospital or outpatient clinic. - The process described involves database searche…	- "The study was conducted in two steps: (i) identification of specific and validated PROMs for type II Diabetes, and (ii) linkage between the instruments and the ICF, through the linkage methodology proposed by Cieza et al." - "From the 12 PROMS included, 184 items were identified and linked to 84 different categories, where 78 belonged to the ICF and 6 to the list of personal factors." - "Of th…	- "(Page 7, Table 1) -------------------------------------------------------------------------------------------------------- \n| Author(s) | Instruments | Abbreviation | Number of items | Outcome assessed | \n|----------------------------|----------------------------------------------------------------------------|--------------|-----------------|--------------------|" - "(Page 10, Table 1) | Ch…	- The study aimed to link patient-reported outcome measures (PROMs) with the International Classification of Functioning (ICF) for individuals with type II diabetes. - The study involved two main steps: identifying validated PROMs and linking these instruments to the ICF using a specific methodology. - The results showed that the PROMs covered various ICF components, with a focus on body function…
49			Changes in Patient-Reported Outcome Measures With a Technology-Supported Behavioral Lifestyle Intervention Among Patients With Type 2 Diabetes: Pilot Randomized Controlled Clinical Trial	Rozmin Jiwani, Jing Wang, A. Berndt, Padmavathy Ramaswamy, Nitha Mathew Joseph, Yan Du, Jisook Ko, S. Espinoza	https://doi.org/10.2196/19268	JMIR Diabetes	2020	Pilot Randomized Controlled Clinical Trial	- PROMIS-57 - Specific domains: anxiety, depression, fatigue, pain interference, physical function, satisfaction with participation in social roles, sleep disturbance - Number of items: 8 - Validated version: Not specified - PROMIS-Global Health (GH) version 1.0 - Specific domains: global mental health, global physical health - Number of items: Not specified - Validated version: Version 1.0	- Total sample size: 26 - Age range or mean age: Mean age 54.7 years; Age range 21 to 75 years - Gender distribution: Male 43%, Female 57% - Diabetes duration: At least 6 months - Education level: NR - Specific inclusion/exclusion criteria related to type 2 diabetes: Diagnosis of T2D for at least 6 months, overweight or obesity, age between 21 and 75 years, ability to read and write in English, c…	- Prevalence of psychological distress: Higher scores for anxiety, pain interference, and sleep disturbance compared to the US reference population. - Quality of life measurements: Lower scores for physical function and global health compared to the US reference population. - Treatment satisfaction levels: Not mentioned. - Self-management confidence: Not mentioned. - Risk stratification insights:…	insufficient evidence (the paper mentions limited validation in specific populations and does not provide specific measurement properties, COSMIN rating, or evidence level)	- Method of administration: Self-report - Frequency of administration: Baseline, 3 months, 6 months - Language(s) of PROM: English - Scoring method: 5-point Likert scale for PROMIS-57; T-scores for PROMIS-57 and PROMIS-GH - Interpretation of results: Higher scores indicate better functioning for physical function, satisfaction with social roles, GMH, GPH; poorer functioning for anxiety, depressio…	- Primary findings about PROM performance: The study provides evidence for the feasibility of using PROMIS questionnaires to measure patient-reported outcomes in overweight or obese individuals with Type 2 diabetes. - Reliability and validity metrics: PROMIS questionnaires are supported as a benchmark for assessing symptom management needs and intervention success. - Comparative performance of di…	Community-dwelling (diabetes education program)	- Background: Obesity and type 2 diabetes are prevalent in the US, with significant health impacts. - Objective: To assess the feasibility of using PROMIS measures and evaluate changes in scores over time in a pilot RCT. - Study Sample: Predominantly African American and female participants with a mean age of 54.7 years and mean BMI of 37.5 kg/m2. - Results: No significant differences between gro…	- "The parent study is a pilot randomized controlled clinical trial testing three different modes (mobile health [mHealth], paper diary, and control) of self-monitoring in a behavioral lifestyle intervention among overweight or obese patients with T2D." - "This paper describes the secondary data analysis of a three-group pilot randomized controlled clinical trial, which compared the efficacy of b…	-	- The study is described as a "pilot randomized controlled clinical trial," which indicates that it is a type of experimental study where participants are randomly assigned to different groups to test the effects of different interventions. - The study involves testing three different modes of self-monitoring (mHealth, paper diary, and control) in a behavioral lifestyle intervention, which aligns…	- "The evaluation of patient-reported outcome measures (PROMs) is especially important among patients with multiple chronic conditions in which clinical measures do not provide a complete picture of health." - "This study examined the feasibility of collecting Patient-Reported Outcome Measurement Information System (PROMIS) measures, and preliminarily evaluated changes in PROMIS scores and compar…	-	- The paper primarily uses two PROMs: PROMIS-57 and PROMIS-Global Health (GH) version 1.0. - PROMIS-57 assesses seven domains: anxiety, depression, fatigue, pain interference, physical function, satisfaction with participation in social roles, and sleep disturbance. - PROMIS-GH assesses two domains: global mental health and global physical health. - The PROMIS-57 has eight items with a 5-point Li…	- "A total of 26 patients (mHealth, 11; paper diary, 9; control, 6) were included in our analysis." - "The study sample was predominantly African American (68%) and female (57%), with a mean age of 54.7 years and a mean BMI of 37.5 kg/m2." - "The exclusion criteria were as follows: (1) history of severe psychiatric disorders (eg, bipolar disorder and schizophrenia); (2) inability to perform regul…	-	- The total sample size is explicitly mentioned as 26 patients. - The mean age of the participants is given as 54.7 years, but no specific age range is provided beyond the eligibility criteria of 21 to 75 years. - The gender distribution is provided as 57% female, which implies 43% male. - The diabetes duration is specified as at least 6 months, but no mean or range is provided. - The education l…	- "The study sample was predominantly African American (68%) and female (57%), with a mean age of 54.7 years and a mean BMI of 37.5 kg/m2." - "The PROMIS-57 includes the following seven domains: anxiety, depression, fatigue, pain interference, physical function, satisfaction with participation in social roles, and sleep disturbance." - "The PROMIS-GH is composed of the following two domains: glob…	- "(Page 4, Table 1) \n| | mHealthb (n=11), mean (SD) score | Paper diary (n=9), mean (SD) score | Control (n=6), mean (SD) score | \n|--------------------------------------|---------------------------------------------|-----------------------------------|-------------------------------|" - "(Page 5, Table 1) ----------------------------------------------------------------------------------------…	- The study primarily focuses on the feasibility of using PROMIS questionnaires to measure patient-reported outcomes in overweight or obese individuals with type 2 diabetes. - The sample was predominantly African American and female, which may influence the generalizability of the findings. - The PROMIS-57 and PROMIS-GH questionnaires were used to assess various psychological and psychosocial dom…	- "Our pilot study provides evidence for the feasibility of using the PROMIS questionnaires to measure patient-reported outcomes among overweight or obese individuals diagnosed with T2D." - "There is growing evidence of the validity of PROMIS tools, and they are in widespread use but have undergone limited validation in vulnerable populations with multiple comorbid conditions, including overweigh…	-	- The paper mentions that there is growing evidence of the validity of PROMIS tools, but they have undergone limited validation in specific populations like overweight or obese adults with T2D. This suggests that while there is some evidence for validity, it may not be comprehensive or specific to the population studied. - The paper does not provide specific measurement properties evaluated, such…	- "All participants completed PROMIS-57 and PROMIS-Global Health (GH) version 1.0 questionnaires during visits at baseline, 3 months, and 6 months." - "The PROMIS-57 includes the following seven domains: anxiety, depression, fatigue, pain interference, physical function, satisfaction with participation in social roles, and sleep disturbance." - "The PROMIS-GH is composed of the following two doma…	-	- The method of administration for PROMIS-57 and PROMIS-GH is self-report, as participants completed these questionnaires during visits. - The frequency of administration was at baseline, 3 months, and 6 months. - The language of the PROM is not explicitly mentioned, but it is implied to be English since participants were required to be able to read and write in English. - The scoring method invo…	- "Our pilot study provides evidence for the feasibility of using PROMIS questionnaires to record important components of T2D-related symptoms among overweight or obese individuals." - "The results from our study support the use of PROMIS questionnaires to provide clinicians and researchers with a benchmark for assessing the overall need for symptom management and determining the success or chall…	- "(Page 4, Table 1) \n| | mHealthb (n=11), mean (SD) score | Paper diary (n=9), mean (SD) score | Control (n=6), mean (SD) score | \n|--------------------------------------|---------------------------------------------|-----------------------------------|-------------------------------|" - "(Page 5, Table 1) ----------------------------------------------------------------------------------------…	- The study provides evidence for the feasibility of using PROMIS questionnaires to measure patient-reported outcomes in overweight or obese individuals with Type 2 diabetes, indicating that these tools are practical for this population. - The PROMIS questionnaires are supported as a benchmark for assessing symptom management needs and intervention success, highlighting their reliability and vali…	- "Participants were recruited from a certified American Diabetes Association diabetes education program in Harris County, Texas." - "Flyers were distributed by diabetes educators to patients attending diabetes education classes, and interested participants could contact the study team for additional details and enrollment." - "The primary clientele of the selected location is uninsured or underi…	-	- The study participants were recruited from a "certified American Diabetes Association diabetes education program," which suggests a structured educational setting rather than a traditional hospital or outpatient clinic setting. - The mention of "diabetes education classes" indicates that the setting is likely a community-based educational program rather than a hospital or clinic. - The fact tha…	- "Background In the United States, more than one-third of the adult population is obese, and approximately 25.2% of those aged ≥65 years have type 2 diabetes (T2D), which is the seventh leading cause of death." - "Objective This study examined the feasibility of collecting Patient-Reported Outcome Measurement Information System (PROMIS) measures, and preliminarily evaluated changes in PROMIS sco…	- "(Page 4, Table 1) \n| | mHealthb (n=11), mean (SD) score | Paper diary (n=9), mean (SD) score | Control (n=6), mean (SD) score | \n|--------------------------------------|---------------------------------------------|-----------------------------------|-------------------------------|" - "(Page 5, Table 1) ----------------------------------------------------------------------------------------…	- The paper discusses the prevalence of obesity and type 2 diabetes in the United States, highlighting the importance of managing these conditions. - The study's objective was to assess the feasibility of using PROMIS measures and evaluate changes in these scores over time in a pilot randomized controlled clinical trial. - The study sample consisted of predominantly African American and female pa…
50			Community Program Improves Quality of Life and Self‐Management in Older Adults with Diabetes Mellitus and Comorbidity	M. Markle-Reid, J. Ploeg, K. Fraser, K. Fisher, Amy Bartholomew, L. Griffith, J. Miklavcic, A. Gafni, L. Thabane, Ross Upshur	https://doi.org/10.1111/jgs.15173	Journal of The American Geriatrics Society	2017	Multicenter Randomized Controlled Trial (RCT)	- Physical Component Summary (PCS) of the SF-12: Physical health-related quality of life, 12 items - Mental Component Summary (MCS) of the SF-12: Mental health-related quality of life, 12 items - Center for Epidemiologic Studies Depression Scale (CES-D-10): Depressive symptoms, 10 items - Generalized Anxiety Disorder Scale (GAD-7): Anxiety, 7 items - Self-Efficacy for Managing Chronic Disease Sca…	- Total sample size: 159 - Age range: 65 and older (30% aged 65 to 69, 40% aged 70 to 74, 30% aged 75 and older) - Gender distribution: Male: 34 (42.5%), Female: 46 (57.5%) in the intervention group; Male: 36 (45.5%), Female: 43 (54.5%) in the control group - Diabetes duration: Approximately 35% had T2DM for 5 years or less - Education level: NR - Specific inclusion criteria: Aged 65 and older, m…	- Prevalence of psychological distress: Mean depressive symptom scores were 5.7 for the intervention group and 4.9 for the control group, with only 5% being at or above the cut-off. Anxiety scores were 1.3, with approximately 15% being at or above the cut-off. - Quality of life measurements: Significant improvements in MCS (mean difference = 2.74, 95% CI = 0.28-5.19, P = .03) and general health s…	- SF-12: Measurement properties evaluated - clinical significance; COSMIN rating - not mentioned; Evidence level - sufficient for clinical significance; Specific validation context - not mentioned. - CES-D-10: Measurement properties evaluated - not mentioned; COSMIN rating - not mentioned; Evidence level - insufficient evidence; Specific validation context - not mentioned. - GAD-7: Measurement pr…	- Method of administration: Self-report - Frequency of administration: Likely at baseline and 6-month follow-up - Language(s) of PROM: Not specified, likely English - Scoring method: Quantitative (means, standard deviations, ANCOVA) - Interpretation of results: Statistical analysis to determine significant differences between groups, with improvements noted in mental health HRQoL and self-managem…	- Primary findings about PROM performance: Significant improvements in mental HRQoL (MCS), self-management (SDSCA), and reduction in depressive symptoms (CESD-10). - Reliability and validity metrics: Supported by significant changes in mental health and self-management. - Comparative performance of different PROMs: SF-12 general health subdomain showed significant improvement. - Unique insights f…	Community-dwelling	The study demonstrated that a 6-month community-based program improved mental health HRQoL and self-management, reduced depressive symptoms in older adults with T2DM and MCCs, at no additional societal cost, but did not improve physical HRQoL.	- "Details regarding study design and outcomes for this multicenter randomized controlled trial (RCT) of communitydwelling older adults are described in the published study protocol." - "Participants were randomly allocated to the 2 groups using a 1:1 ratio. A biostatistician not involved in recruitment generated group allocations using stratified permuted block randomization." - "This article pr…	-	- The study is described as a "trial," which suggests an experimental design. - The specific type of study design is explicitly mentioned as a "multicenter randomized controlled trial (RCT)," which is a type of experimental study design where participants are randomly assigned to either an intervention or control group. - The use of random allocation and stratified permuted block randomization fu…	- "The primary outcome, physical HRQoL, was measured according to the PCS."	- "(Page 5, Table 1) Below is a rendering of the page up to the first error." - "<table_quotation page_num=6 table_on_page=1></table_quotation>"	- The paper mentions several patient-reported outcome measures (PROMs) used in the study. - The primary outcome measure is the Physical Component Summary (PCS) of the SF-12, which assesses physical health-related quality of life. - Secondary outcomes include: - SF-12 subdomain and Mental Component Summary (MCS) scores, which assess mental health-related quality of life. - Center for Epidemiologic…	- "Participants were clients recently referred to 4 DECs in Ontario, Canada." - "Of these, 293 (86%) had MCCs (Supplementary Table S1 ) and were invited to participate if they were aged 65 and older, able to speak English or provide an interpreter, not planning to leave the community within 6 months, and cognitively intact (Short Portable Mental Status Questionnaire score ≥5 23" - "Of those eligi…	- "(Page 5, Table 1) Below is a rendering of the page up to the first error."	- The total sample size is explicitly mentioned as 159 participants. - The age range is provided as 65 and older, with specific percentages for different age groups: 30% aged 65 to 69, 40% aged 70 to 74, and 30% aged 75 and older. - Gender distribution is given as slightly more than half being female, which is quantified in the table as 46 (57.5%) female and 34 (42.5%) male in the intervention gr…	- "Mean depressive symptom scores were 5.7 for the intervention group and 4.9 for the control group, below the at-risk cut-off of 10 for the CESD-10, 48 with only 5% being at or above the cut-off." - "Anxiety scores were 1.3, below the at-risk threshold of 8 established for the GAD-7 in primary care, 49 with approximately 15% being at or above the cut-off." - "The results of the complete-case (n …	- "(Page 5, Table 1) Below is a rendering of the page up to the first error." - "<table_quotation page_num=6 table_on_page=1></table_quotation>"	- The paper provides data on the prevalence of psychological distress, specifically depression and anxiety, with mean depressive symptom scores below the at-risk cut-off and anxiety scores below the at-risk threshold. - Quality of life measurements showed significant improvements in mental health-related quality of life (MCS) and general health subdomain of the SF-12, but not in physical health-r…	- "The primary outcome, physical HRQoL, was measured according to the PCS."	-	- The paper uses several Patient-Reported Outcome Measures (PROMs) such as the SF-12, CES-D-10, GAD-7, Self-Efficacy for Managing Chronic Disease Scale, and SDSCA Scale. - The SF-12 is mentioned with a specific minimally important difference (MID) of 3, indicating some level of validation for clinical significance. - The CES-D-10 and SDSCA are noted to lack established MIDs, suggesting insufficie…	- "Inquiries are restricted to the reliable duration of recall: 6 months for recalling a hospital, emergency department, or physician visit and 2 days for use of a prescription medication." - "Analysis of covariance (ANCOVA) was used to test the differences in outcome variables between the intervention and control groups at 6 months." - "A complete case analysis was performed using only clients w…	-	- The paper describes the use of several Patient-Reported Outcome Measures (PROMs) including the SF-12 for health-related quality of life (HRQoL), the Center for Epidemiologic Studies Depression Scale (CES-D-10) for depressive symptoms, the Generalized Anxiety Disorder Scale (GAD-7) for anxiety, the Self-Efficacy for Managing Chronic Disease Scale for self-efficacy, and the Summary of Diabetes Se…	- "The results of the complete-case (n = 141) ANCOVA are provided in Table 2 . For the primary outcome (PCS), the group difference in mean 6-month scores adjusted for baseline values was not statistically significant. For the secondary outcomes, there was a significant difference between the intervention and control groups on the SF-12 general health subdomain (mean difference = 3.11, 95% CI = 0.…	- "(Page 5, Table 1) Below is a rendering of the page up to the first error." - "<table_quotation page_num=6 table_on_page=1></table_quotation>" - "(Page 8, Table 1) Below is a rendering of the page up to the first error.```markdown \n| Service | Intervention Baseline | Intervention 6 Months | Control Baseline | Control 6 Months | Group Differencea | | | \n|-----------------------------|---------…	- The primary outcome was physical HRQoL measured by the PCS, but no significant improvement was found. - Significant improvements were observed in mental HRQoL (MCS), self-management (SDSCA), and a reduction in depressive symptoms (CESD-10). - The SF-12 general health subdomain showed significant improvement, indicating better general health perceptions. - The intervention was effective in reduc…	- "An interprofessional team of registered nurses (RNs) and registered dietitians (RDs) from DECs, a program coordinator (PC) from a community partner (YMCA at 3 of 4 sites), and peer volunteers delivered the intervention." - "Our study demonstrated that a 6-month community-based program improved mental health HRQoL and self-management and reduced depressive symptoms in older adults with T2DM and…	-	- The study involved a community-based intervention, as indicated by the mention of "community-based program" and "community partner (YMCA)". - The intervention was delivered by an interprofessional team including registered nurses and dietitians from Diabetes Education Centers (DECs), which suggests a community or outpatient setting rather than a hospital setting. - The program included in-home …	- "Our study demonstrated that a 6-month community-based program improved mental health HRQoL and self-management and reduced depressive symptoms in older adults with T2DM and MCC, at no additional cost to society, although no improvements were seen in physical HRQoL." - "Our study provides evidence that a 6-month community-based self-management intervention improves mental health functioning, re…	-	- The paper discusses the outcomes of a community-based intervention for older adults with type 2 diabetes mellitus (T2DM) and multiple chronic conditions (MCCs). - The intervention was found to improve mental health-related quality of life (HRQoL) and self-management, while reducing depressive symptoms. - There was no significant improvement in physical HRQoL. - The intervention did not incur ad…
51			Correlation between symptoms of depression, attitude, and self-care in elderly with type 2 diabetes	Maria Cristina Lins de Oliveira Frazão, Lia Raquel de Carvalho Viana, Gerlania Rodrigues Salviano Ferreira, Cláudia Jeane Lopes Pimenta, Cleane Rosa Ribeiro da Silva, Kaisy Martins de Albuquerque Madruga, P. S. Batista, Kátia Neyla de Freitas Macêdo Costa	https://doi.org/10.1590/0034-7167-2022-0741	Revista Brasileira de Enfermagem	2023	Cross-sectional survey	- Geriatric Depression Scale: Depressive symptoms, 15 items - Questionário de Atitudes Psicológicas do Diabetes (ATT-19): Psychological adjustment to diabetes, 19 items, validated in Brazil - Diabetes Self-Care Activities Questionnaire (DSCA): Self-care activities related to diabetes management, 15 items, translated and validated for the Brazilian culture	- Total sample size: 144 - Age range: 60 years or older - Gender distribution: Male: 33.3%, Female: 66.7% - Diabetes duration: NR - Education level: 9 to 12 years - Specific inclusion criteria: Being 60 years or older, medical diagnosis of type 2 diabetes, registered in Family Health Unit - Specific exclusion criteria: Inability to communicate verbally, lack of cognitive ability - Country: Brazil	- Prevalence of psychological distress: 24.3% of participants presented depressive symptoms; 93.8% presented negative attitudes of coping. - Quality of life measurements: Not explicitly mentioned. - Treatment satisfaction levels: Not explicitly mentioned. - Self-management confidence: Not explicitly mentioned. - Risk stratification insights: Not explicitly mentioned. - Depression: 24.3% prevalenc…	- Measurement properties evaluated: Reliability (Cronbach's alpha coefficient) - COSMIN rating or quality assessment: Not mentioned - Evidence level for measurement properties: Insufficient evidence - Specific validation context: Brazilian culture, elderly individuals with type 2 diabetes	- Method of administration: Individual interviews - Frequency of administration: Data collection occurred from June to October 2019 - Language(s) of PROM: Brazilian Portuguese (as the questionnaires were validated for the Brazilian culture) - Scoring method: - Psychological Attitudes of Diabetes Questionnaire (ATT-19): Scores range from 19 to 95; >70 indicates a positive attitude - Diabetes Self-…	- Primary findings about PROM performance: Not applicable (the paper does not focus on PROM performance). - Reliability and validity metrics: Not mentioned (the paper does not provide these metrics). - Comparative performance of different PROMs: Not mentioned (the paper does not compare different PROMs). - Any unique insights for Type 2 diabetes population: The influence of depressive symptoms an…	Community-dwelling (Family Health Units)	- Objectives: Correlate depressive symptoms, attitude, and self-care in elderly people with type 2 diabetes. - Results: 24.3% of participants had depressive symptoms; 93.8% had negative attitudes. Greater adherence to medication-related self-care activities. - Correlations: Negative relationship between depressive symptoms and physical activity/foot care; between attitude and foot care. - Conclus…	- "This is an exploratory, descriptive, and cross-sectional study, of a quantitative approach, and guided by the STROBE tool." - "The data obtained were stored in a Microsoft Excel spreadsheet. Double data entry was performed to ensure reliability in data compilation. Then, they were organized, coded, imported, and processed by the software Statistical Package for the Social Sciences for Windows,…	-	- The study is explicitly described as "exploratory, descriptive, and cross-sectional," which indicates that it is a cross-sectional study. This type of study design involves collecting data at a single point in time to examine the relationship between variables. - The use of individual interviews for data collection and the stratification procedure for sampling are typical methods used in cross-…	- "the Geriatric Depression Scale (15 items)," - "the Geriatric Depression Scale (15 items), the Questionário de Atitudes Psicológicas do Diabetes [Psychological Attitudes of Diabetes Questionnaire], and the Diabetes Self-Care Activities Questionnaire (DSCA) were also used." - "Self-care was assessed by means of the Diabetes Self-Care Activities Questionnaire (DSCA), a version translated, adapted…	-	- The paper mentions three specific PROMs used in the study: the Geriatric Depression Scale, the Questionário de Atitudes Psicológicas do Diabetes (Psychological Attitudes of Diabetes Questionnaire), and the Diabetes Self-Care Activities Questionnaire (DSCA). - The Geriatric Depression Scale is used to assess depressive symptoms, has 15 items, and is specifically designed for geriatric population…	- "study developed with 144 elderly people with diabetes;" - "It was developed within the Family Health Units linked to the Health Districts of the municipality of João Pessoa, state of Paraíba (PB)." - "The exclusion criteria were: elderly people incapable of verbal communication and who do not have cognitive ability to answer the questions, assessed by means of the Mini Mental State Examination…	-	- The total sample size is explicitly mentioned as 144 participants. - The age range is specified as being 60 years of age or older, with a specific distribution of 56.9% between 60 and 69 years. - The gender distribution is provided as 66.7% female, which implies 33.3% male. - The education level is mentioned as 9 to 12 years for 33.3% of the participants. - The inclusion criteria specify that p…	- "it was identified that 24.3% of the participants presented depressive symptoms, and 93.8% presented negative attitudes of coping." - "A greater adherence to self-care activities related to the practice of medication was observed." - "In the correlation between the scales, a negative and inversely proportional correspondence was noted between depressive symptomatology and physical activity (p=0…	- "(Page 3, Table 1) | Attitude of coping with the disease | n | % | \n|-------------------------------------|------|-------| \n| Negative | 135 | 93.8 |" - "(Page 3, Table 2) | Self-care activities | Adherence Mean (Standard-deviation) | \n|--------------------------------------------------------------------------|-------------------------------------| \n| Taking insulin injections as recommende…	- The paper provides specific percentages for the prevalence of depressive symptoms (24.3%) and negative attitudes towards coping (93.8%). - There is a statistically significant negative correlation between depressive symptoms and physical activity (p=0.010) and foot care (p=0.006), indicating that increased depressive symptoms are associated with decreased self-care in these areas. - Similarly, …	- "the Geriatric Depression Scale (15 items), the Questionário de Atitudes Psicológicas do Diabetes [Psychological Attitudes of Diabetes Questionnaire], and the Diabetes Self-Care Activities Questionnaire (DSCA) were also used." - "The psychological attitude was assessed by the Questionário de Atitudes Psicológicas do Diabetes (ATT-19) [Psychological Attitudes of Diabetes Questionnaire], which ev…	- "(Page 3, Table 1) | Attitude of coping with the disease | n | % | \n|-------------------------------------|------|-------| \n| Negative | 135 | 93.8 |" - "(Page 3, Table 2) | Self-care activities | Adherence Mean (Standard-deviation) | \n|--------------------------------------------------------------------------|-------------------------------------| \n| Taking insulin injections as recommende…	- The paper uses three main instruments: the Geriatric Depression Scale, the Psychological Attitudes of Diabetes Questionnaire (ATT-19), and the Diabetes Self-Care Activities Questionnaire (DSCA). - The Psychological Attitudes of Diabetes Questionnaire (ATT-19) was validated in Brazil in 2005, indicating some level of validation for this context. - The DSCA was translated, adapted, and validated …	- "A semi-structured instrument was used to obtain data on the sociodemographic profile; the Geriatric Depression Scale (15 items), the Questionário de Atitudes Psicológicas do Diabetes [Psychological Attitudes of Diabetes Questionnaire], and the Diabetes Self-Care Activities Questionnaire (DSCA) were also used." - "The psychological attitude was assessed by the Questionário de Atitudes Psicológi…	-	- The paper uses a semi-structured instrument for sociodemographic data, but the focus is on three specific questionnaires: the Geriatric Depression Scale, the Psychological Attitudes of Diabetes Questionnaire (ATT-19), and the Diabetes Self-Care Activities Questionnaire (DSCA). - The Psychological Attitudes of Diabetes Questionnaire (ATT-19) is used to assess psychological adjustment to diabetes…	- "it was identified that 24.3% of the participants presented depressive symptoms, and 93.8% presented negative attitudes of coping." - "A greater adherence to self-care activities related to the practice of medication was observed." - "In the correlation between the scales, a negative and inversely proportional correspondence was noted between depressive symptomatology and physical activity (p=0…	- "(Page 3, Table 1) | Attitude of coping with the disease | n | % | \n|-------------------------------------|------|-------| \n| Negative | 135 | 93.8 |" - "(Page 3, Table 2) | Self-care activities | Adherence Mean (Standard-deviation) | \n|--------------------------------------------------------------------------|-------------------------------------| \n| Taking insulin injections as recommende…	- The paper primarily focuses on the correlation between depressive symptoms, attitude, and self-care in elderly individuals with type 2 diabetes, rather than the performance or reliability of specific PROMs (Patient-Reported Outcome Measures). - The key findings include the prevalence of depressive symptoms and negative attitudes, as well as the adherence to self-care activities, particularly th…	- "Methods: study developed with 144 elderly people with diabetes; carried out in Family Health Units." - "It was developed within the Family Health Units linked to the Health Districts of the municipality of João Pessoa, state of Paraíba (PB)." - "The inclusion criteria established for the participants were: being 60 years of age or older, having a medical diagnosis of type 2 diabetes, and being…	-	- The study was conducted in "Family Health Units," which indicates that the setting was community-based rather than hospital-based. - The mention of "Family Health Units linked to the Health Districts of the municipality of João Pessoa, state of Paraíba (PB)" further supports that the study was conducted in a community setting. - The data collection method involved individual interviews, which i…	- "Objectives: to correlate depressive symptoms, attitude, and self-care of elderly people with type 2 diabetes." - "Results: it was identified that 24.3% of the participants presented depressive symptoms, and 93.8% presented negative attitudes of coping." - "A greater adherence to self-care activities related to the practice of medication was observed." - "In the correlation between the scales, …	- "(Page 3, Table 1) | Attitude of coping with the disease | n | % | \n|-------------------------------------|------|-------| \n| Negative | 135 | 93.8 |" - "(Page 3, Table 2) | Self-care activities | Adherence Mean (Standard-deviation) | \n|--------------------------------------------------------------------------|-------------------------------------| \n| Taking insulin injections as recommende…	- The paper aims to correlate depressive symptoms, attitude, and self-care in elderly people with type 2 diabetes, as stated in the objectives. - The results indicate that a significant portion of participants (24.3%) showed depressive symptoms, and a majority (93.8%) had negative attitudes towards coping with the disease. - There was a notable adherence to medication-related self-care activities…
53			Deprescribing in Older Adults With Type 2 Diabetes: Associations With Patients' Perspectives: The Diabetes and Aging Study	Melissa M. Parker, KasiaJ Lipska, Lisa K Gilliam, Richard W Grant, Shanzay Haider, Elbert S. Huang, Rajesh K Jain, N. Laiteerapong, Jennifer Y. Liu, H. Moffet, A. Karter	https://doi.org/10.1111/jgs.19352	Journal of The American Geriatrics Society	2025	Observational study (specifically, a prospective cohort study)	- Full questionnaire name: Diabetes Preferences and Self-Care Survey - Specific psychological/psychosocial domains assessed: Perceived risks and benefits of taking diabetes medications, expectations for medication use, willingness to reduce medication - Number of items in the questionnaire: Insufficient information - Validated version: English, Spanish, Chinese versions	- Total sample size: 1629 - Age range: 65-100 years - Gender distribution: Male: 55%, Female: 45% - Diabetes duration: More than 20 years for 26% - Education level: NR - Specific inclusion criteria: Older adults with T2D prescribed at least one diabetes medication - Country: United States	- Prevalence of willingness to take fewer medications: 54% - Expectation of needing medication for life: 9% do not expect to need it for life - Perceived benefits of taking less medication: 65% - Perceived risks of taking less medication: 91% - Influence of perspectives on deprescribing: Individuals not expecting to need medication for life are 48% more likely to have it deprescribed	insufficient evidence (the de novo questions about patient perspectives were not validated via cognitive interviews, and there is no information on reliability, validity, or COSMIN ratings)	- Method of administration: Self-report via mail, telephone interview, or online. - Frequency of administration: Once at baseline. - Language(s) of PROM: English, Spanish, Chinese. - Scoring method: Degree of agreement (strongly agree, agree, neither agree nor disagree, disagree, strongly disagree, do not know) and response options. - Interpretation of results and indications for implementation: …	Not mentioned (the paper does not address PROM performance, reliability, or validity metrics)	Community-dwelling members of Kaiser Permanente Northern California (KPNC), an integrated healthcare delivery system.	- The study evaluated the association between patients' self-reported perspectives and subsequent deprescribing of diabetes medications in older adults with type 2 diabetes. - Deprescribing was common, with 38% of participants having their medications deprescribed over a 2-year period. - Patients' perspectives, such as not expecting to need diabetes medications for life and not recognizing potent…	- "This research is important given that patients with long duration of diabetes have historically been told that they will need medications for life and may not be aware that deprescribing is now being characterized as "part of the good prescribing continuum, which spans therapy initiation, dose titration, changing or adding drugs, and switching or ceasing drug therapies."" - "The Diabetes Prefe…	-	- The study involved a survey conducted in 2019 among a random sample of older adults with type 2 diabetes, which suggests a cross-sectional component. - The respondents were followed over a period of up to 24 months, indicating a longitudinal aspect to the study. - The study is described as a "prospective cohort study," which is a type of observational study where participants are followed over …	- "The Diabetes Preferences and Self-Care Survey was conducted in 2019 among an age-stratified (65-74, 75-84, and 85-100 years), random sample (N = 6000) of older adults with T2D." - "The survey inquired about treatment preferences and patient-reported outcomes not routinely captured in electronic medical records (EMRs) and was administered by mail, telephone interview, or online in English, Span…	- "(Page 6, Table 1) \n| | N (weighted percent\*) | \n|-----------------------------------------------------------------|------------------------|"	- The primary PROM used in the study is the "Diabetes Preferences and Self-Care Survey," which is specifically designed to capture patient-reported outcomes related to diabetes management. - The survey assesses patients' perspectives on taking diabetes medications, including perceived risks and benefits, which are psychological/psychosocial domains. - The survey includes questions about expectati…	- "The Diabetes Preferences and Self-Care Survey was conducted in 2019 among an age-stratified (65-74, 75-84, and 85-100 years), random sample (N = 6000) of older adults with T2D." - "Of the 2246 respondents (adjusted response rate of 40.7%), those misclassified as T2D (n = 46), those no longer KPNC members (n = 1) or those not taking a diabetes medication at the time of the survey (n = 570) were…	-	- The total sample size is explicitly mentioned as 1629 older adults with T2D who were prescribed at least one diabetes medication at baseline. - The age range is provided as 65-74 years, 75-84 years, and 85-100 years, with specific percentages for each age group. - Gender distribution is given as 45% female and, by implication, 55% male. - Diabetes duration is mentioned as more than 20 years for…	- "Patients' perspectives may enable or hinder deprescribing, emphasizing the importance of soliciting these perspectives during shared decision-making." - "Effective deprescribing will benefit from understanding patients' perspectives and fostering patient-provider communication about medication changes throughout the disease course." - "Fifty-four percent of individuals were willing to take few…	- "(Page 6, Table 1) \n| | N (weighted percent\*) | \n|-----------------------------------------------------------------|------------------------|"	- The paper focuses on patients' perspectives and their impact on deprescribing, which is a key psychological and psychosocial aspect. - The prevalence of willingness to take fewer medications is highlighted, with 54% of individuals willing to do so. - The expectation of needing medication for life is a significant psychological factor, with only 9% not expecting to need it for life. - The percei…	- "We do not know if these perspectives (as reported in the survey) were unchanged at subsequent clinic visits or were solicited by providers or discussed at all during shared decision-making and therefore make no inferences regarding causality." - "The de novo questions about patient perspectives were not validated via cognitive interviews."	-	- The paper mentions that the de novo questions about patient perspectives were not validated via cognitive interviews. This indicates a lack of formal validation for these questions. - The paper also states that there is no information on whether the perspectives reported in the survey were discussed or changed during subsequent clinic visits, which suggests a lack of evidence on the reliability…	- "The Diabetes Preferences and Self-Care Survey was conducted in 2019 among an age-stratified (65-74, 75-84, and 85-100 years), random sample (N = 6000) of older adults with T2D." - "The survey inquired about treatment preferences and patient-reported outcomes not routinely captured in electronic medical records (EMRs) and was administered by mail, telephone interview, or online in English, Span…	- "(Page 6, Table 1) \n| | N (weighted percent\*) | \n|-----------------------------------------------------------------|------------------------|"	- The paper describes the administration of a survey called the "Diabetes Preferences and Self-Care Survey" to gather patient perspectives on diabetes medication. - The survey was administered in multiple formats: by mail, telephone interview, or online, indicating flexibility in the method of administration. - The survey was conducted in English, Spanish, and Chinese, accommodating a diverse pop…	- "Deprescribing was associated with the following patient perspectives about diabetes medications: not expecting to take medications for life and not recognizing that taking fewer medications could lead to higher blood sugar levels." - "In this cohort of older adults with T2D, almost 40% had their medications deprescribed over 24 months." - "Deprescribing was relatively common (38%, after weight…	- "(Page 4, Table 1) Below is a rendering of the page up to the first error.```markdown \n| | N (weighted percenta" - "(Page 5, Table 1) Below is a rendering of the page up to the first error.```markdown \n| | N (weighted percent) | \n|---------------------------------------------|-----------------------|" - "(Page 6, Table 1) \n| | N (weighted percent\*) | \n|------------------------------------…	- The paper primarily discusses the association between patients' perspectives and deprescribing in older adults with type 2 diabetes, rather than focusing on PROM performance, reliability, or validity metrics. - The key findings are related to the factors associated with deprescribing, such as patient perspectives and clinical characteristics, rather than the performance of PROMs. - The tables p…	- "The Diabetes Preferences and Self-Care Survey was conducted in 2019 among an age-stratified (65-74, 75-84, and 85-100 years), random sample (N = 6000) of older adults with T2D. Those surveyed were all community-dwelling members of Kaiser Permanente Northern California (KPNC), an integrated healthcare delivery system" - "Respondents were followed from the date of survey response (baseline) unti…	-	- The study involved a survey of older adults with type 2 diabetes who were members of Kaiser Permanente Northern California (KPNC), which is described as an "integrated healthcare delivery system." This suggests that the setting is not limited to a single hospital or outpatient clinic but rather encompasses a broader healthcare system. - The participants were "community-dwelling members," indica…	- "Little is known about how patients' preferences, expectations, and beliefs (jointly referred to as perspectives) influence deprescribing. We evaluated the association of patients' self‐reported perspectives with subsequent deprescribing of diabetes medications in older adults with type 2 diabetes." - "Patients' perspectives may enable or hinder deprescribing, emphasizing the importance of soli…	-	- The paper investigates the relationship between patients' perspectives and the deprescribing of diabetes medications in older adults with type 2 diabetes. - The study found that deprescribing was common, with 38% of participants having their medications deprescribed over a 2-year period. - Patients' perspectives, such as not expecting to need diabetes medications for life and not recognizing po…
54		X	Depression in people with type 2 diabetes: current perspectives	L. Darwish, Erika L Beroncal, M. Sison, W. Swardfager	https://doi.org/10.2147/DMSO.S106797	Diabetes, Metabolic Syndrome and Obesity : Targets and Therapy	2018	Systematic review	insufficient information (the abstract does not specify any PROMs or their details)	- Total sample size: NR - Age range or mean age: NR - Gender distribution (% male/female): NR - Diabetes duration (mean/range): NR - Education level: NR - Specific inclusion/exclusion criteria related to type 2 diabetes: NR - Country (or countries) in which the study (studies) was conducted: NR	- Depression is associated with adverse clinical profiles in T2DM. - Mediators of the T2DM-depression relationship include physical activity levels, self-management effectiveness, distress at diagnosis, and frailty with advanced diabetes duration. - Challenges exist in screening for clinical risks associated with psychological symptoms in T2DM. - Poorer outcomes are associated with major depressi…	Not mentioned (the abstract does not provide information on measurement properties or validation of PROMs)	Not mentioned (the abstract does not provide information on PROM administration)	Not mentioned (the abstract does not provide specific findings about PROM performance, reliability, or unique characteristics)	Not mentioned (the abstract does not specify a particular setting such as hospital, outpatient clinics, or community-dwelling)	- Type 2 diabetes mellitus (T2DM) is associated with depressive symptoms, leading to adverse clinical profiles. - Recognizing and addressing psychological symptoms in T2DM is a significant clinical challenge. - Factors mediating the T2DM-depression relationship include physical activity, self-management, distress, and frailty. - Screening for psychological symptoms is challenging, with poorer out…	- "In this review, we discuss current perspectives on depression in the context of T2DM with implications for screening and management of these highly comorbid conditions."	-	- The abstract explicitly states that the publication is a "review," which indicates that it is not an original research study but rather a compilation and analysis of existing literature. - The term "review" in the context of scientific literature typically refers to a systematic review, which involves a comprehensive and structured analysis of existing research on a specific topic. - The abstra…	- "The latter considerations contribute to a “J-shaped” trajectory from the time of diagnosis." - "There remain significant challenges to screening for clinical risks associated with psychological symptoms in T2DM; poorer outcomes may be associated with major depressive episodes, isolated (eg, anhedonic), or subsyndromal depressive symptoms, depressive-like symptoms more specific to T2DM (eg, dia…	-	- The abstract discusses the challenges of screening for clinical risks associated with psychological symptoms in T2DM, which implies the use of patient-reported outcome measures (PROMs) to assess these symptoms. - The abstract mentions "depressive-like symptoms more specific to T2DM (eg, diabetes-related distress)," which suggests that a PROM related to diabetes-related distress might be used. -…	- "In this review, we discuss current perspectives on depression in the context of T2DM with implications for screening and management of these highly comorbid conditions." - "There remain significant challenges to screening for clinical risks associated with psychological symptoms in T2DM; poorer outcomes may be associated with major depressive episodes, isolated (eg, anhedonic), or subsyndromal…	-	- The abstract discusses the association between type 2 diabetes and depression, focusing on clinical challenges and mediators of their relationship. - It mentions the challenges in screening for clinical risks and the implications for screening and management. - The abstract does not provide any specific participant demographics such as total sample size, age range, gender distribution, diabetes…	- "Type 2 diabetes mellitus (T2DM) is associated with depressive symptoms, and comorbid depression in those with T2DM has been associated with adverse clinical profiles." - "There remain significant challenges to screening for clinical risks associated with psychological symptoms in T2DM; poorer outcomes may be associated with major depressive episodes, isolated (eg, anhedonic), or subsyndromal d…	-	- The abstract mentions that T2DM is associated with depressive symptoms and that comorbid depression leads to adverse clinical profiles, indicating a link between depression and T2DM. - It suggests that physical activity levels, self-management effectiveness, distress at diagnosis, and frailty with advanced diabetes duration are mediators of the T2DM-depression relationship, which are psychosoci…	- "In this review, we discuss current perspectives on depression in the context of T2DM with implications for screening and management of these highly comorbid conditions." - "Possible mediators of the reciprocal relationship between T2DM and depression may include physical activity levels, effectiveness of self-management, distress associated with a new T2DM diagnosis, and frailty associated wit…	-	- The abstract discusses the association between type 2 diabetes and depression, focusing on clinical challenges and mediators of their relationship. - It mentions challenges in screening for psychological symptoms but does not specify any measurement properties or validation of specific patient-reported outcomes (PROMs). - There is no mention of any specific PROMs, their measurement properties (…	- "In this review, we discuss current perspectives on depression in the context of T2DM with implications for screening and management of these highly comorbid conditions." - "Possible mediators of the reciprocal relationship between T2DM and depression may include physical activity levels, effectiveness of self-management, distress associated with a new T2DM diagnosis, and frailty associated wit…	-	- The abstract discusses the association between Type 2 diabetes and depression, focusing on the challenges of recognizing and addressing psychological symptoms. - It mentions the need for screening and management of depression in the context of T2DM but does not specify any particular Patient-Reported Outcome Measure (PROM) or its administration details. - The abstract does not provide informati…	- "There remain significant challenges to screening for clinical risks associated with psychological symptoms in T2DM; poorer outcomes may be associated with major depressive episodes, isolated (eg, anhedonic), or subsyndromal depressive symptoms, depressive-like symptoms more specific to T2DM (eg, diabetes-related distress), apathy or fatigue." - "In this review, we discuss current perspectives …	-	- The abstract discusses the association between type 2 diabetes and depressive symptoms, which is a general discussion point rather than a specific finding about PROM performance. - It mentions possible mediators of the relationship between T2DM and depression, but these are not specific findings about PROMs. - The abstract highlights challenges in screening for psychological symptoms in T2DM, w…	- "Possible mediators of the reciprocal relationship between T2DM and depression may include physical activity levels, effectiveness of self-management, distress associated with a new T2DM diagnosis, and frailty associated with advanced diabetes duration." - "There remain significant challenges to screening for clinical risks associated with psychological symptoms in T2DM; poorer outcomes may be …	-	- The abstract discusses the association between type 2 diabetes mellitus (T2DM) and depressive symptoms, focusing on clinical challenges and implications for screening and management. - It mentions the challenges in recognizing and addressing psychological symptoms, which suggests a clinical setting where these symptoms are being managed. - The abstract does not specify a particular setting such…	- "Type 2 diabetes mellitus (T2DM) is associated with depressive symptoms, and comorbid depression in those with T2DM has been associated with adverse clinical profiles." - "There remain significant challenges to screening for clinical risks associated with psychological symptoms in T2DM; poorer outcomes may be associated with major depressive episodes, isolated (eg, anhedonic), or subsyndromal d…	-	- The abstract discusses the association between type 2 diabetes mellitus (T2DM) and depressive symptoms, highlighting that comorbid depression leads to adverse clinical outcomes. - It emphasizes the challenges in recognizing and addressing psychological symptoms in T2DM, indicating a need for better clinical management. - The abstract mentions several factors that may mediate the relationship be…
55			Depression or Diabetes Distress?	Taylor Dieter, Joy A. Lauerer	https://doi.org/10.1111/ppc.12203	Perspectives in psychiatric care	2018	Systematic review	- WHO-5: - Specific domain: Depression, emotional well-being - Number of items: 5 - Scoring mechanism: Raw score from 0 to 25 - PAID-20: - Specific domain: Diabetes-related distress - Number of items: 20 - Scoring mechanism: Score from 0 to 4 for each item	- Total sample size: NR - Age range or mean age: NR - Gender distribution (% male/female): NR - Diabetes duration (mean/range): NR - Education level: NR - Specific inclusion/exclusion criteria related to type 2 diabetes: NR - Country (or countries) in which the study (studies) was conducted: NR	- Prevalence of psychological distress: Approximately 15-20% of patients with diabetes experience clinically significant diabetes-related distress. - Quality of life measurements: Comorbidity of depression and diabetes is associated with decreased quality of life. - Treatment satisfaction levels: Not mentioned. - Self-management confidence: Not mentioned. - Risk stratification insights: Comorbid …	- WHO-5: Reliability (reliable), Validity (validated by international WHO classification system), Evidence level (not specified), Context (patients with diabetes) - PAID-20: Reliability (high internal reliability, sound test-retest reliability), Validity (strongly correlated with emotional distress), Evidence level (not specified), Context (patients with diabetes) - COSMIN rating: Not mentioned	- Method of administration: Self-report - Frequency of administration: Not specified - Language(s) of PROM: Not specified - Scoring method: - WHO-5: Scored from 0 to 5 for each item, total score ranges from 0 to 25 - PAID-20: Scored from 0 to 4 for each item - Interpretation of results: - WHO-5: Score less than 13 suggests depression - PAID-20: Score greater than 33 indicates emotional distress; …	- Primary findings about PROM performance: The WHO-5 and PAID-20 are effective in detecting depression and diabetes-related distress. - Reliability and validity metrics: PAID-20 has high internal reliability, good item-to-item correlations, and strong correlations with emotional distress and diabetes management. - Comparative performance of different PROMs: The combined use of WHO-5 and PAID-20 i…	Outpatient clinics (primary care)	The paper summarizes the need for improved recognition of depression versus diabetes distress and discusses recommendations for appropriate screening tools, emphasizing the importance of routine screening to improve quality of life and reduce healthcare costs.	- "Routine screening for depression and diabetes-related distress is essential for improving quality of life and reducing healthcare cost in patients with diabetes." - "The purpose of this article is to summarize the need for improved recognition of depression versus diabetes distress and discuss recommendations for appropriate screening tools." - "The purpose of this paper is to summarize the ne…	-	- The paper's purpose is to summarize the need for improved recognition and discuss recommendations for screening tools, which suggests a review of existing literature rather than a new empirical study. - The paper does not mention any data collection or analysis, which is typical of empirical studies like cross-sectional surveys or observational studies. - The focus on summarizing and discussing…	- "The World Health Organization Five Item Well Being Index (WHO-5) and the Problems Areas in Diabetes-20 (PAID-20) are two simple and reliable screening tools that have been shown to be effective in detecting depression, monitoring patients' well-being over time, and identifying diabetes-related distress in patients with diabetes." - "The WHO-5 is a short self-report questionnaire used to identi…	-	- The paper mentions two specific Patient-Reported Outcome Measures (PROMs): the World Health Organization Five Item Well Being Index (WHO-5) and the Problems Areas in Diabetes-20 (PAID-20). - The WHO-5 is used to identify depression and monitor emotional well-being, with a focus on positive moods, vitality, and general interest. It has 5 items and scores range from 0 to 25. - The PAID-20 assesse…	- "Despite the availability of depression screening tools, approximately 50% of patients with diabetes remain undiagnosed and untreated" - "The prevalence of distress and depressive symptoms in patients with diabetes presents both a challenge and opportunity for collaborative, comprehensive, and integrative care for diabetes" - "Routine screening for depression and diabetes distress is essential …	-	- The paper is a review article focused on summarizing the need for improved recognition of depression versus diabetes distress and discussing recommendations for screening tools. It does not report on a specific study with participant demographics. - The paper does not provide any specific participant demographics such as total sample size, age range, gender distribution, diabetes duration, educ…	- "Depression has become increasingly recognized as a common psychosocial problem in patients with diabetes" - "The comorbidity of depression and diabetes is associated with poor glycemic control, increased micro-and macrovascular complications, and an increase in mortality," - "An estimated 15-20% of patients with diabetes in the United States have clinically significant diabetes-related distres…	-	- The paper highlights the prevalence of psychological distress in patients with diabetes, noting that approximately 15-20% experience clinically significant diabetes-related distress. - It also mentions that symptoms of depression occur in about one out of four patients with diabetes, but only 10-15% receive a diagnosis. - The comorbidity of depression and diabetes is associated with significant…	- "The World Health Organization Five Item Well Being Index (WHO-5) and the Problems Areas in Diabetes-20 (PAID-20) are two simple and reliable screening tools that have been shown to be effective in detecting depression, monitoring patients' well-being over time, and identifying diabetes-related distress in patients with diabetes." - "The WHO-5 is a short self-report questionnaire used to identi…	-	- The paper mentions that the WHO-5 and PAID-20 are "simple and reliable," indicating that they have been evaluated for reliability. - The PAID-20 is specifically noted for having "consistently high internal reliability" and "sound 2-month test-retest reliability," which are measurement properties related to reliability. - The PAID-20 is also mentioned to have "good item-to-item correlations" and…	- "The World Health Organization Five Item Well Being Index (WHO-5) and the Problems Areas in Diabetes-20 (PAID-20) are two simple and reliable screening tools that have been shown to be effective in detecting depression, monitoring patients' well-being over time, and identifying diabetes-related distress in patients with diabetes." - "The WHO-5 is a short self-report questionnaire used to identi…	-	- The paper identifies two PROMs: the WHO-5 and the PAID-20. - Both are self-report questionnaires, as indicated by their descriptions. - The WHO-5 takes approximately 2-3 minutes to complete, and the PAID-20 takes about 5 minutes. - The WHO-5 is scored from 0 to 5 for each item, with a total score ranging from 0 to 25. A higher score indicates better health. - The PAID-20 is scored from 0 to 4 f…	- "The World Health Organization Five Item Well Being Index (WHO-5) and the Problems Areas in Diabetes-20 (PAID-20) are two simple and reliable screening tools that have been shown to be effective in detecting depression, monitoring patients' well-being over time, and identifying diabetes-related distress in patients with diabetes." - "The WHO-5 is a short self-report questionnaire used to identi…	-	- The paper highlights the effectiveness of the WHO-5 and PAID-20 as screening tools for detecting depression and diabetes-related distress in patients with diabetes. - The WHO-5 is described as a reliable tool for identifying depression and monitoring emotional well-being, with a specific cutoff score for indicating depression. - The PAID-20 is noted for its high internal reliability, good item-…	- "The gold standard for assessing MDD is structured comprehensive clinical interview and evaluation. Because they are often time consuming and require specific training, they are not as widely utilized in primary care as the use of screening tools" - "Despite the availability of depression screening tools, approximately 50% of patients with diabetes remain undiagnosed and untreated" - "Providers…	-	- The paper discusses the use of screening tools for depression and diabetes distress, which suggests a clinical setting where these tools are typically used. - The mention of "primary care" indicates that the setting is likely outpatient clinics or similar primary care settings where these screening tools are commonly used. - The paper does not specify a hospital setting or community-dwelling se…	- "The purpose of this paper is to summarize the need for improved recognition of depression versus diabetes distress and discuss recommendations for appropriate screening tools." - "The purpose of this article is to summarize the need for improved recognition of depression versus diabetes distress and discuss recommendations for appropriate screening tools." - "Routine screening for depression a…	-	- The paper's purpose is explicitly stated as summarizing the need for improved recognition of depression versus diabetes distress and discussing recommendations for screening tools. This indicates that the summary of the paper is focused on these two main points. - The paper emphasizes the importance of distinguishing between depression and diabetes distress, as this affects patient management. …
56			Depression, Anxiety and Stress Among Patients with Type 2 Diabetes Mellitus in Primary Health Care in Kosovo	Mehmedali Gashi, Sanije Hoxha-Gashi, Sefedin Muçaj	https://doi.org/10.21103/article13(3)_oa5	International Journal of Biomedicine	2023	Cross-sectional study	- Exact name of each PROM: DASS-21 - Specific domain measured: Depression, Anxiety, Stress (DAS) - Number of items in the questionnaire: 21 - Validated version: Insufficient information	- Total sample size: 596 - Age range or mean age: Mean age 60.3 ± 13.0 years; Age distribution: 38.4% aged 30-59, 57.7% aged 60+ - Gender distribution (% male/female): Male 44.6%, Female 55.4% - Diabetes duration (mean/range): At least one year - Education level: Primary school -42.8%, Secondary school -35.4%, University/College -21.8% - Specific inclusion/exclusion criteria related to type 2 dia…	- Prevalence of psychological distress: Anxiety (82.0%), Depression (74%), Stress (43.0%) - Quality of life measurements: Not mentioned - Treatment satisfaction levels: Not mentioned - Self-management confidence: Not mentioned - Risk stratification insights: Females more likely to experience psychological distress; primary education associated with depression; HbA1C >6.5% associated with depressi…	insufficient evidence (the paper does not provide specific information on measurement properties, COSMIN rating, or evidence level for the DASS-21 questionnaire)	- Method of administration: Self-report - Frequency of administration: One-time (implied) - Language(s) of PROM: Not specified (likely local language(s) of Kosovo) - Scoring method: Standardized scoring guidelines for DASS-21 - Interpretation of results and indications for implementation: Not explicitly detailed	- Primary findings about PROM performance: High prevalence of DAS among T2DM patients; anxiety most common (82.0%), followed by depression (74%), and stress (43.0%). - Reliability and validity metrics: Not mentioned. - Comparative performance of different PROMs: Not mentioned. - Unique insights for Type 2 diabetes population: Females more likely to experience DAS; primary education level and HbA1…	Primary Health Care (PHC) settings, specifically in seven Main Family Medicine Centers in Kosovo	- The study aimed to determine the prevalence of DAS among adult T2DM patients in Kosovo. - Anxiety was the most common psychological distress (82.0%), followed by depression (74%), and then stress (43.0%). - Females were more likely to experience DAS than males. - Education level and HbA1c levels were associated with depression. - Female gender and comorbidities were associated with anxiety. - M…	- "This cross-sectional study was conducted in seven Main Family Medicine Centers in Kosovo (Prishtina, Mitrovica, Peja, Prizren, Ferizaj, Gjilan, and Gjakova) from November 2022 to February 2023." - "The major limitation of the present study is that the data were cross-sectional, which does not allow for studying the cause-and-effect relationship."	-	- The study is explicitly described as a "cross-sectional study" in the methods section, which indicates that it involves collecting data at a single point in time to assess the prevalence of depression, anxiety, and stress among patients with type 2 diabetes mellitus. - The mention of the study being conducted in specific locations over a defined period further supports the cross-sectional desig…	- "The second part contains questions about DAS using the DAS Scale (DASS-21) questionnaire." - "This scale is suitable for clinical settings for diagnosis and outcome monitoring and for non-clinical settings as a mental health screener."	-	- The paper explicitly mentions the use of the DASS-21 questionnaire, which is a Patient-Reported Outcome Measure (PROM). - The DASS-21 is described as measuring negative emotional states related to depression, anxiety, and stress (DAS), indicating its specific psychological domains. - The DASS-21 is a self-report scale, which implies a scoring mechanism based on patient responses. - The paper do…	- "The study included 596 adult patients above 18 years of age who were diagnosed with T2DM at least one year ago." - "Inclusion criteria: adult patients above 18 years of age who were diagnosed with T2DM at least one year ago. Exclusion criteria: patients under 18 and those previously diagnosed with mental illness or cognitive impairment." - "The distribution of respondents by socio-demographic …	-	- The total sample size is explicitly mentioned as 596 adult patients. - The age range is not directly provided, but the mean age is given as 60.3 ± 13.0 years, and the age distribution is provided as 38.4% aged 30-59 and 57.7% aged 60+. - The gender distribution is clearly stated as 55.4% female and 44.6% male. - The diabetes duration is specified as at least one year. - The education level is d…	- "Anxiety was the most common type of psychological distress among the subjects (82.0%), depression was second with a prevalence of 74% and stress third with a prevalence of 43.0%." - "Females were predominant among respondents regarding the three forms of mental health problems: Depression (F 75.8% vs. M 71.8%), Anxiety (F 86.1% vs. M 77.1%), and Stress (F 48.5% vs. M 36.1%)" - "Subjects with o…	- "(Page 3, Table 1) Below is a rendering of the page up to the first error.``` \n| Variable | Depression | | Chi-square test | \n|------------|--------------------|--------------------------|--------------------------|" - "(Page 3, Table 2) Below is a rendering of the page up to the first error.```markdown \n| Variable | Total number of patients (n=596) | \n|------------------------------|------…	- The paper provides specific percentages for the prevalence of psychological distress: anxiety (82.0%), depression (74%), and stress (43.0%). - Females were more likely to experience all three forms of psychological distress compared to males. - Education level was significantly associated with depression, with those having only primary education being more likely to be depressed. - HbA1C levels…	- "This scale is suitable for clinical settings for diagnosis and outcome monitoring and for non-clinical settings as a mental health screener." - "The second part contains questions about DAS using the DAS Scale (DASS-21) questionnaire."	-	- The paper mentions the use of the DASS-21 questionnaire to measure depression, anxiety, and stress (DAS) among patients with Type 2 Diabetes Mellitus (T2DM). - The DASS-21 is described as a self-report scale designed to measure negative emotional states, indicating its purpose and context. - The paper does not provide specific information on the measurement properties evaluated (e.g., reliabili…	- "Data were collected by distributing a self-administered questionnaire consisting of two parts. The first part contains the sociodemographic data of each patient and the current status of DM, indicated by findings such as duration of diabetes, regularity of follow-up (every 3 to 6 months based on the patient's condition), the most recent HbA1c, current regimen for diabetes management and diabet…	-	- The paper mentions that data collection involved a "self-administered questionnaire," which indicates that the method of administration for the DASS-21 was self-report. - The frequency of administration is not explicitly mentioned in the paper, but it is implied to be a one-time administration as part of the cross-sectional study. - The language(s) of the PROM are not specified in the paper, bu…	- "Anxiety was the most common type of psychological distress among the subjects (82.0%), depression was second with a prevalence of 74% and stress third with a prevalence of 43.0%." - "Females were predominant among respondents regarding the three forms of mental health problems: Depression (F 75.8% vs. M 71.8%), Anxiety (F 86.1% vs. M 77.1%), and Stress (F 48.5% vs. M 36.1%)" - "Subjects with o…	- "(Page 3, Table 1) Below is a rendering of the page up to the first error.``` \n| Variable | Depression | | Chi-square test | \n|------------|--------------------|--------------------------|--------------------------|" - "(Page 3, Table 2) Below is a rendering of the page up to the first error.```markdown \n| Variable | Total number of patients (n=596) | \n|------------------------------|------…	- The paper primarily focuses on the prevalence of depression, anxiety, and stress (DAS) among patients with Type 2 diabetes mellitus (T2DM) in Kosovo. - The study found high prevalence rates for DAS, with anxiety being the most common, followed by depression and then stress. - Gender differences were noted, with females showing higher prevalence rates for all three conditions. - Educational leve…	- "This cross-sectional study was conducted in seven Main Family Medicine Centers in Kosovo (Prishtina, Mitrovica, Peja, Prizren, Ferizaj, Gjilan, and Gjakova) from November 2022 to February 2023." - "The aim of this study was to determine the prevalence of DAS among adult patients with T2DM in primary health care (PHC) settings in Kosovo and to determine any association between DAS, sociodemogra…	-	- The study was conducted in "seven Main Family Medicine Centers in Kosovo," which are part of the primary health care (PHC) system. - The study aimed to assess the prevalence of DAS among adult patients with T2DM in PHC settings, indicating that the setting is within primary health care. - The mention of PHC as the "gateway for citizens of the Republic of Kosovo to the health system" further sup…	- "The aim of this study was to determine the prevalence of DAS among adult patients with T2DM in primary health care (PHC) settings in Kosovo and to determine any association between DAS, sociodemographic characteristics, and other risk factors." - "Anxiety was the most common type of psychological distress among the subjects (82.0%), depression was second with a prevalence of 74% and stress thi…	-	- The study aimed to determine the prevalence of depression, anxiety, and stress (DAS) among adult patients with Type 2 Diabetes Mellitus (T2DM) in primary health care settings in Kosovo. - The prevalence rates for DAS were high, with anxiety being the most common (82.0%), followed by depression (74%), and then stress (43.0%). - Females were more likely to experience all three forms of mental hea…
57		X	Depressive symptoms and disorders in type 2 diabetes mellitus.	Nirmalya Mukherjee, S. Chaturvedi	https://doi.org/10.1097/YCO.0000000000000528	Current Opinion in Psychiatry	2019	Systematic review	Not mentioned (the abstract does not specify any Patient-Reported Outcome Measures)	- Total sample size: NR - Age range or mean age: NR - Gender distribution (% male/female): NR - Diabetes duration (mean/range): NR - Education level: NR - Specific inclusion/exclusion criteria related to type 2 diabetes: NR - Country (or countries) in which the study (studies) was conducted: NR	- Prevalence of psychological distress: Increasing trend of major and minor depression in diabetes patients. - Quality of life measurements: Not mentioned. - Treatment satisfaction levels: Majority of patients with depression or diabetes-related distress remain undiagnosed and untreated. - Self-management confidence: Diabetes-specific psychological interventions may improve self-management in dep…	insufficient evidence (the abstract does not mention measurement properties or validation of PROMs)	Not mentioned (the abstract does not provide information on PROM administration)	- Primary findings about PROM performance: Not mentioned - Reliability and validity metrics: Not mentioned - Comparative performance of different PROMs: Not mentioned - Any unique insights for Type 2 diabetes population: There is a bidirectional link between depression and diabetes; diabetes-related distress independently increases diabetes-related complications; collaborative care and diabetes-s…	Not mentioned (the abstract does not specify the setting of administration)	Although a significant number of patients with diabetes suffer from depression or diabetes-related distress, majority of them remain undiagnosed and untreated. This treatment gap suggests the need for routine screening for depression and distress in patients with diabetes. Studies have confirmed that treatment focussing on diabetes may alleviate depressive symptoms. Diabetes-specific psychologica…	- "Recent studies reviewed indicate an increasing trend of both major and minor depression in patients with diabetes." - "Studies have confirmed that treatment focussing on diabetes may alleviate depressive symptoms." - "Although a significant number of patients with diabetes suffer from depression or diabetes-related distress, majority of them remain undiagnosed and untreated." - "To examine dev…	-	- The abstract mentions "Recent studies reviewed," which suggests that the study is a review of existing literature rather than a new empirical study. - The purpose is "To examine developments in the understanding of certain aspects of depression in diabetes mellitus patients," which aligns with the goals of a systematic review. - The abstract does not mention any new data collection or empirical…	-	-	- The abstract focuses on the relationship between depression and type 2 diabetes mellitus, discussing trends, management, and the need for screening. - It mentions the importance of screening for depression and distress but does not specify any particular PROMs used. - The abstract does not provide any details about specific questionnaires, domains measured, or scoring mechanisms. - Since the ab…	- "Studies have confirmed that treatment focussing on diabetes may alleviate depressive symptoms." - "Although a significant number of patients with diabetes suffer from depression or diabetes-related distress, majority of them remain undiagnosed and untreated." - "Recent studies reviewed indicate an increasing trend of both major and minor depression in patients with diabetes." - "To examine dev…	-	- The abstract does not provide specific participant demographics such as total sample size, age range or mean age, gender distribution, diabetes duration, education level, or specific inclusion/exclusion criteria related to type 2 diabetes. - The abstract is a review of recent studies rather than a primary research study, which means it does not provide specific demographic data for participants…	- "Recent studies reviewed indicate an increasing trend of both major and minor depression in patients with diabetes." - "Depression is also reported to be persistent and chronic in diabetes patients." - "There is a bidirectional link between depression and diabetes." - "Diabetes-related distress independently increases the diabetes-related complications." - "Although a significant number of pati…	-	- The abstract mentions an "increasing trend of both major and minor depression in patients with diabetes," which relates to the prevalence of psychological distress. - It notes that depression is "persistent and chronic in diabetes patients," indicating a significant psychological burden. - The bidirectional link between depression and diabetes suggests a complex interplay between psychological …	- "To examine developments in the understanding of certain aspects of depression in diabetes mellitus patients with a special focus on diabetes distress, screening of depression and its management in persons with type 2 diabetes mellitus." - "Recent studies reviewed indicate an increasing trend of both major and minor depression in patients with diabetes." - "There is a bidirectional link between…	-	- The abstract discusses the relationship between depression and diabetes, focusing on screening and management. - It mentions the need for routine screening and the potential benefits of collaborative care and diabetes-specific interventions. - However, there is no mention of specific measurement properties or validation of any Patient-Reported Outcome Measures (PROMs). - The abstract does not p…	- "To examine developments in the understanding of certain aspects of depression in diabetes mellitus patients with a special focus on diabetes distress, screening of depression and its management in persons with type 2 diabetes mellitus." - "Studies have confirmed that treatment focussing on diabetes may alleviate depressive symptoms." - "This treatment gap suggests the need for routine screenin…	-	- The abstract discusses the need for screening and management of depression in type 2 diabetes patients, but it does not mention any specific Patient-Reported Outcome Measures (PROMs) or their administration methods. - The focus is on the need for routine screening and the potential benefits of diabetes-specific interventions, but no details are provided about the administration of any PROMs. - …	- "Recent studies reviewed indicate an increasing trend of both major and minor depression in patients with diabetes." - "Depression is also reported to be persistent and chronic in diabetes patients." - "There is a bidirectional link between depression and diabetes." - "Diabetes-related distress independently increases the diabetes-related complications." - "Collaborative care is both applicable…	-	- The abstract discusses the prevalence and persistence of depression in diabetes patients, which is relevant to understanding the context of PROMs in this population. - The bidirectional link between depression and diabetes suggests that managing one condition can impact the other, which is a unique insight for Type 2 diabetes. - The mention of collaborative care and diabetes-specific psychologi…	- "To examine developments in the understanding of certain aspects of depression in diabetes mellitus patients with a special focus on diabetes distress, screening of depression and its management in persons with type 2 diabetes mellitus." - "This treatment gap suggests the need for routine screening for depression and distress in patients with diabetes." - "Recent studies reviewed indicate an in…	-	- The abstract discusses the management and screening of depression in patients with type 2 diabetes mellitus, but it does not specify the setting in which these activities are conducted. - The focus is on the understanding and management of depression in diabetes patients, but there is no mention of specific settings such as hospitals, outpatient clinics, or community-dwelling environments. - Th…	- "Although a significant number of patients with diabetes suffer from depression or diabetes-related distress, majority of them remain undiagnosed and untreated." - "This treatment gap suggests the need for routine screening for depression and distress in patients with diabetes." - "Diabetes-specific psychological interventions may prove useful in improving diabetes self-management in depressed …	-	- The "Summary" section of the abstract provides an overview of the main points discussed in the review. - The first quoted sentence highlights that many diabetes patients suffer from depression or diabetes-related distress but are not diagnosed or treated, indicating a significant treatment gap. - The second sentence suggests that routine screening for depression and distress is necessary to add…
58			Depressive Symptoms, Co-Morbidities, and Glycemic Control in Hong Kong Chinese Elderly Patients With Type 2 Diabetes Mellitus	Annie C H Fung, G. Tse, Hiu Lam Cheng, E. Lau, A. Luk, R. Ozaki, Tammy So, R. Wong, J. Tsoh, Elaine Chow, Y. Wing, J. Chan, A. Kong	https://doi.org/10.3389/fendo.2018.00261	Frontiers in Endocrinology	2018	Cross-sectional study	- Full questionnaire name: Geriatric Depression Scale (GDS-15) - Specific domain measured: Depressive symptoms - Number of items in the questionnaire: 15 - Validated version: Traditional Chinese version	- Total sample size: 325 - Age range or mean age: Median age: 69 years (IQR = 8 years) - Gender distribution (% male/female): 65% male - Diabetes duration (mean/range): Mean duration: 12.0 ± 8.3 years - Education level: NR - Specific inclusion/exclusion criteria related to type 2 diabetes: Inclusion - aged ≥65 years, diagnosed with T2D; Exclusion - non-Chinese descent, age <65 years, type 1 diabe…	- Prevalence of depression: 13% - Depression associated with longer disease duration (P = 0.02) - More frequent hypoglycemic events in depressed patients (17% vs. 6%, P = 0.03) - Lower likelihood of attaining all three treatment targets in depressed patients (0% vs. 16%, P = 0.004) - Higher odds of having a prior history of co-morbidities in depressed patients (OR = 2.84, 95% CI: 1.35–6.00, P = 0…	- Measurement properties evaluated: Not mentioned - COSMIN rating or quality assessment: Not mentioned - Evidence level for measurement properties: Not mentioned - Specific validation context: Validated in outpatient clinic settings among Hong Kong older population ≥60 years with chronic disease	- Method of administration: Self-report - Frequency of administration: Part of a comprehensive assessment conducted between February and December 2013 - Language(s) of PROM: Traditional Chinese version - Scoring method: Dichotomous "yes/no" answers with a cutoff score of 7 or higher indicating clinically significant depression - Interpretation of results and indications for implementation: Scores…	- Primary findings about PROM performance: The GDS-15 is effective in identifying depression in elderly patients with Type 2 diabetes, with 13% of participants showing significant depressive symptoms. - Reliability and validity metrics: The GDS-15 is validated for use in the elderly population and is widely accepted for its brevity and sensitivity. - Comparative performance of different PROMs: No…	Hospital (Diabetes Center of a teaching hospital)	- The study examined associations between depression and control of cardiometabolic risk factors in elderly patients with type 2 diabetes. - Depression was defined as a GDS score ≥7. - Patients with depression had longer disease durations, more frequent hypoglycemic events, and were less likely to meet treatment targets. - Depression was associated with a higher likelihood of co-morbidities. - Th…	- "In this cross-sectional study, we examined the associations of depression using GDS score with control of cardiometabolic risk factors and health status in elderly patients with T2D." - "In this cross-sectional analysis of Chinese elderly patients with T2D, 13% of them had depression which was associated with longer disease durations, more frequent self-reported hypoglycemic events, reduced li…	-	- The study is explicitly described as a "cross-sectional study" in multiple parts of the paper. This indicates that the study design involves observing a defined population at a single point in time to examine the prevalence of depression and its associations with other health factors. - The study aims to examine associations and prevalence, which is characteristic of a cross-sectional study des…	- "The items involved dichotomous "yes/ no" answers that make the GDS-15 easier for elderly to complete, and for scoring by clinicians administering the questionnaires." - "Depression was defined as a GDS score ≥7." - "Depression was assessed using the Traditional Chinese version of the 15-item GDS, which has been validated in outpatient clinic settings among Hong Kong older population ≥60 years …	-	- The paper primarily uses the Geriatric Depression Scale (GDS-15) as the Patient-Reported Outcome Measure (PROM) to assess depression in elderly patients with type 2 diabetes. - The GDS-15 is specifically designed to measure depressive symptoms in the elderly population. - The questionnaire consists of 15 items with dichotomous "yes/no" answers, making it easy for elderly patients to complete. -…	- "Between February and December 2013, patients aged ≥65 years who underwent structured comprehensive assessment as a quality improvement program at the Diabetes Center of a teaching hospital were invited to complete the GDS-15 questionnaire." - "Among 325 participants (65% male, median [interquartile range] age: 69 [8] years), 42 (13%) had depression." - "The exclusion criteria included: (1) non…	- "(Page 3, Table 1) Below is a rendering of the page up to the first error.```markdown \n| | Total | Non-depressed | Depressed | P-value | \n|-----------------------------------------|-------------|---------------|-------------|---------|"	- The total sample size is explicitly mentioned as 325 participants. - The age range is indicated by the median age of 69 years with an interquartile range of 8 years, suggesting an age range of approximately 61 to 77 years. - The gender distribution is provided as 65% male. - The mean duration of diabetes is given as 12.0 ± 8.3 years. - The education level is not mentioned in the provided text. …	- "Among 325 participants (65% male, median [interquartile range] age: 69 [8] years), 42 (13%) had depression." - "Patients with depression had longer disease durations (mean ± SD: 15.1 ± 9.1 vs. 11.6 ± 8.1 years, P = 0.02), more frequent self-reported hypoglycemic events (17 vs. 6%, P = 0.03) and were less likely to attain all three treatment targets (0 vs. 16%, P = 0.004) than those without dep…	-	- The prevalence of depression among the study participants was 13%, as indicated by the GDS-15 score. - Depression was associated with longer disease duration, more frequent self-reported hypoglycemic events, and a reduced likelihood of attaining all three treatment targets (HbA1c, blood pressure, and LDL-C). - Statistically significant differences were observed between depressed and non-depress…	- "Our results confirmed the utility of GDS-15 in identifying patients with diabetes and comorbid depression which was associated with complications and poor control of cardiometabolic risk factors." - "The GDS-15 is a shortened version of GDS-30 and can be self-administered. It is widely accepted by elderly patients and healthcare professionals for its brevity, simplicity, and sensitivity with d…	-	- The paper mentions that the Traditional Chinese version of the GDS-15 has been validated in outpatient clinic settings among the Hong Kong older population with chronic diseases. This indicates that the GDS-15 has been validated in a specific context. - The paper does not provide specific measurement properties such as reliability or validity, nor does it mention a COSMIN rating or evidence lev…	- "Depression was assessed using the Traditional Chinese version of the 15-item GDS, which has been validated in outpatient clinic settings among Hong Kong older population ≥60 years with chronic disease (12)." - "The items involved dichotomous "yes/ no" answers that make the GDS-15 easier for elderly to complete, and for scoring by clinicians administering the questionnaires." - "A cutoff of 7 o…	-	- The paper uses the Geriatric Depression Scale (GDS-15) to assess depression in elderly patients with Type 2 diabetes. - The GDS-15 is administered as a self-report tool, as indicated by its ability to be "self-administered." - The frequency of administration is not explicitly mentioned, but it is part of a comprehensive assessment conducted during a specific period (February to December 2013). …	- "Depression was defined as a GDS score ≥7." - "The mean GDS-15 score of the study cohort was 3.26 ± 3.12 (range 0-15) with 13% (n = 42) of them reporting significant depressive symptoms based on the GDS-15 score." - "The depressed group had a mean GDS score of 9.71 ± 0.28 compared to 2.31 ± 1.81 in the non-depressed group." - "Depression was assessed using the Traditional Chinese version of the…	-	- The paper primarily focuses on the use of the Geriatric Depression Scale (GDS-15) to identify depression in elderly patients with Type 2 diabetes. - The GDS-15 is validated for use in the elderly population and is shown to be effective in identifying patients with significant depressive symptoms. - The study found that 13% of the participants had depression, which was associated with longer dis…	- "Between February and December 2013, patients aged ≥65 years who underwent structured comprehensive assessment as a quality improvement program at the Diabetes Center of a teaching hospital were invited to complete the GDS-15 questionnaire." - "Since 1995, the Prince of Wales Hospital, the teaching hospital of the Chinese University of Hong Kong, initiated a research-driven quality improvement …	-	- The study was conducted at the Diabetes Center of a teaching hospital, specifically the Prince of Wales Hospital, which is part of the Chinese University of Hong Kong. - The setting is described as a "teaching hospital," indicating that the study was conducted within a hospital environment. - The mention of "hospital clinic setting" further supports that the study was conducted in a hospital se…	- "In this cross-sectional study, we examined the associations of depression using GDS score with control of cardiometabolic risk factors and health status in elderly patients with T2D." - "Depression was defined as a GDS score ≥7." - "Patients with depression had longer disease durations (mean ± SD: 15.1 ± 9.1 vs. 11.6 ± 8.1 years, P = 0.02), more frequent self-reported hypoglycemic events (17 v…	-	- The study focuses on the associations between depression and control of cardiometabolic risk factors in elderly patients with type 2 diabetes. - Depression was defined using the Geriatric Depression Scale (GDS) with a score ≥7 indicating depression. - Key findings include that patients with depression had longer disease durations, more frequent hypoglycemic events, and were less likely to meet …
[truncated: 128 more rows]
